# Supplementary material for: Using a Network-Based Analysis Approach to Investigate the Involvement of S. aureus in the Pathogenesis of Granulomatosis with Polyangiitis
Source: Int J Mol Sci. 2023 Jan 17;24(3):1822. doi: 10.3390/ijms24031822 (PMC9915048; doi:10.3390/ijms24031822)
Supplement: Supplementary file 1 [file ijms-24-01822-s001.zip › Supplementary Table S1.xlsx]

## Sheet: Data
Genes	Class	T-Score	NS-Score	Degree	Adjusted_Degree	Betweenness	Closeness	GSM3359412_NS-Score	GSM3359412_Fold-Change	GSM3359413_NS-Score	GSM3359413_Fold-Change	GSM3359419_NS-Score	GSM3359419_Fold-Change	GSM3359422_NS-Score	GSM3359422_Fold-Change	GSM3359425_NS-Score	GSM3359425_Fold-Change	GSM3359427_NS-Score	GSM3359427_Fold-Change	GSM3359429_NS-Score	GSM3359429_Fold-Change	GSM3359430_NS-Score	GSM3359430_Fold-Change	GSM3359432_NS-Score	GSM3359432_Fold-Change	GSM3359435_NS-Score	GSM3359435_Fold-Change	GSM3359437_NS-Score	GSM3359437_Fold-Change	GSM3359441_NS-Score	GSM3359441_Fold-Change	GSM3359445_NS-Score	GSM3359445_Fold-Change	GSM3359447_NS-Score	GSM3359447_Fold-Change	GSM3359448_NS-Score	GSM3359448_Fold-Change	GSM3359449_NS-Score	GSM3359449_Fold-Change	GSM3359450_NS-Score	GSM3359450_Fold-Change	GSM3359451_NS-Score	GSM3359451_Fold-Change	GSM3359452_NS-Score	GSM3359452_Fold-Change	GSM3359454_NS-Score	GSM3359454_Fold-Change	GSM3359455_NS-Score	GSM3359455_Fold-Change
ABCA1	Target_DEG	3.47498	4.85154	7	146.143	1.51213e-05	0.435484	1.48921	1.08837	0.488973	-0.193495	2.08622	1.78592	1.37753	1.13314	0.961894	0.683112	0.796038	-0.440188	0.663921	0.404268	0.807436	0.616889	1.1319	0.893453	0.986849	0.740797	1.31096	1.06939	0.585966	0.425014	0.308167	0.103531	1.97351	1.45342	2.18561	1.27464	1.02024	0.806419	0.444144	0.268332	1.41285	1.23129	1.21219	0.911447	0.896013	0.689649	1.05807	-0.801444
ABCA7	Target_DEG	3.18613	4.93895	5	118	3.09465e-05	0.395397	1.24179	0.927227	0.359556	0.0631611	1.27078	1.06359	1.06645	0.742529	0.993895	0.695887	0.471474	-0.0759041	0.299835	-0.179253	0.563325	0.334441	0.487922	-0.206038	0.671193	0.492897	0.902017	0.65661	0.501504	0.233107	0.356517	-0.0588982	1.02276	0.721144	1.8121	1.24327	0.934973	0.527361	0.385591	0.119225	0.665213	-0.271902	0.763514	0.402829	0.354544	-0.10944	0.639864	0.289739
ACADSB	Not_Target_DEG	-3.47084	5.24533	3	243.667	0	0.405145	0.86631	-0.53296	0.845183	0.458825	0.154218	-0.0584121	0.871449	-0.715806	0.298372	-0.245669	0.692444	-0.474585	0.613171	0.359803	0.0830328	0.00538221	0.192919	-0.0103969	0.734536	-0.447912	0.809469	-0.685168	0.385776	-0.2346	0.614951	-0.543561	1.88516	-1.30258	2.99683	-1.81753	0.221393	-0.0186837	0.690597	-0.483246	0.31328	0.203166	1.40785	-0.976838	0.48943	-0.341592	0.530069	-0.396828
ACP5	Target_DEG	2.88155	4.32118	3	122.667	1.94872e-05	0.38829	1.32921	0.637675	0.749839	-0.484827	1.07207	0.841715	1.56082	1.13761	0.924935	0.491713	0.50436	-0.0924463	0.200663	0.039754	0.459145	0.286463	0.775864	0.621865	0.646076	0.218936	0.62194	0.35842	1.02833	0.764331	0.753716	0.425195	1.14609	0.522564	1.14678	0.0492948	0.816776	0.589714	0.558197	0.381295	0.921256	0.613519	1.13871	0.659756	0.782282	0.453469	0.452292	-0.330658
ACSS3	Not_Target_DEG	-3.44279	5.25931	2	258.5	9.85082e-06	0.408649	1.05881	-0.751331	0.496104	0.141281	1.50082	-1.41196	1.5842	-1.37978	0.539443	-0.339505	1.19131	-0.858458	0.967774	-0.811782	0.123998	-0.0951006	0.881011	-0.614045	0.979056	-0.796304	1.16654	-1.09054	0.967522	-0.847141	0.929488	-0.837186	2.6831	-2.31275	2.57506	-1.82383	0.465503	0.389373	0.280909	0.172249	0.44975	-0.346753	1.51453	-1.21815	0.998398	-0.893774	0.710228	0.471778
ACTA1	Target_DEG	2.87239	4.24765	18	71.1111	0.000349628	0.412439	0.631549	0.245889	0.538728	-0.299644	0.631793	0.31536	0.59022	0.3064	0.801828	0.514125	0.655534	0.330358	0.275955	-0.0058502	0.586465	0.361479	0.34929	-0.0595697	1.03257	0.773396	0.914513	0.634674	0.636295	0.389204	0.308082	-0.0821599	1.18117	0.553554	2.1912	1.15434	0.328067	0.0830032	0.229611	0.0164673	0.342052	-0.0216141	0.597287	0.274891	0.809472	0.50788	0.408306	0.18527
ACTB	Target_DEG	3.47813	5.00688	40	92.425	0.00503141	0.460695	1.15466	0.615726	0.37868	-0.0464113	0.492291	0.0978967	0.563062	0.175136	0.460134	-0.201028	0.494613	-0.160493	0.529931	-0.277362	0.411992	0.0791848	0.463787	0.172075	0.635187	0.273898	0.444325	0.0960649	0.463863	0.0976695	0.608519	0.342183	1.78173	1.02694	2.19856	1.00261	0.598109	0.343741	0.48482	0.242091	0.714815	0.400994	1.08757	0.700052	0.801222	0.493926	0.398958	0.115736
ADAM10	SA	-0.352447	1.63633	9	139.889	0.000109808	0.450536	0.587772	0.163743	0.277717	0.00966431	0.369904	-0.0598978	0.298601	0.0314553	0.594853	-0.312345	0.793083	-0.520286	0.455049	0.247294	0.298876	0.139458	0.4103	0.155838	0.327582	0.0491357	0.446364	-0.221279	0.296528	0.0554721	0.440342	0.250851	1.06408	0.559183	0.883377	0.123744	0.267401	-0.0860874	0.265989	0.102707	0.388637	0.21196	0.541908	-0.264399	0.394824	0.166486	0.631338	-0.384712
ADAM33	Target_DEG	1.79549	4.14443	2	7.5	6.32991e-06	0.294737	1.31482	-0.258499	0.890039	-0.445355	1.00367	0.189778	1.26447	0.371996	0.347405	0.228047	0.666789	0.40535	0.910281	-0.584408	0.68224	-0.012743	0.63842	-0.188373	0.897895	0.105972	0.542837	0.174993	0.926324	-0.0441134	0.461996	0.121429	2.36667	0.678048	2.65895	0.987589	0.617608	0.167787	0.493881	0.16163	0.976941	0.123568	1.00657	0.52441	0.722227	0.213643	0.790395	0.458861
ADGRF4	Not_Target_DEG	4.50456	6.6071	3	190.667	1.32639e-05	0.383756	0.689655	0.419525	0.297635	-0.0165191	1.47629	1.34985	1.07987	0.848645	0.929404	0.805456	0.477259	0.290792	0.618748	0.370294	0.924518	0.835955	0.340599	-0.248197	1.15557	0.874087	0.780437	0.65518	0.906422	0.794906	0.742351	0.610699	1.56755	1.00477	1.43219	0.459208	0.636632	-0.4086	0.527345	0.366236	1.26009	1.09997	2.10313	1.71709	0.948229	0.844471	0.40311	0.31598
ADM	Target_DEG	3.5834	4.74642	2	6	3.98091e-06	0.299881	3.01817	2.86476	0.734725	-0.484636	1.956	1.75376	1.8481	1.56066	0.891614	0.736301	1.13631	0.743239	1.05744	0.928649	2.42152	2.16848	0.501716	0.35564	2.39486	2.22121	1.4473	1.30259	1.92859	1.68538	0.322627	-0.250458	3.31548	2.91339	4.37859	3.61242	0.476159	-0.295976	0.351241	-0.246115	0.737734	0.553552	1.31193	1.14806	0.690889	0.313994	0.324024	-0.10582
ADORA2B	Target_DEG	-3.43059	4.73638	3	137.667	4.05834e-06	0.384537	0.354473	0.021033	0.753175	0.39732	1.14829	-0.881937	0.20841	-0.000883654	0.306488	0.0528461	0.846499	0.413993	0.489369	0.173622	0.421434	-0.150203	0.718794	0.421958	0.242939	-0.0671745	0.261088	-0.00660615	0.305279	0.0523715	0.61231	-0.26275	1.56213	-0.907306	1.9615	-0.837001	0.711784	-0.305534	0.628154	-0.387538	1.23307	-0.77899	0.957703	-0.551722	0.830194	-0.525805	0.366306	-0.108322
ADRB2	Connector	2.93702	4.31297	26	82.0385	0.00430494	0.448133	0.89713	0.521683	0.715181	-0.436426	1.41786	1.11951	0.459271	0.189316	0.292238	0.0478896	0.357243	0.021914	0.923607	0.655176	0.481836	0.250699	0.470066	-0.204993	0.869181	0.606193	0.662601	0.392125	0.767422	0.508265	0.349363	-0.11677	1.2258	0.64028	1.92695	0.780248	0.39632	-0.160542	0.77744	0.563815	0.537747	0.28801	1.13319	0.796727	0.455845	-0.222589	0.855496	0.597509
AFG1L	Target_DEG	-2.82907	4.46553	5	152.6	2.34407e-05	0.424242	0.674256	-0.358285	0.622813	0.277366	0.854186	-0.41072	0.640357	-0.418495	0.732762	-0.380164	0.820247	-0.417379	0.677557	-0.273867	0.568734	-0.450582	0.571017	0.170828	0.694461	-0.409855	0.466368	-0.147104	0.375243	-0.175946	0.538885	-0.235801	0.992141	-0.703489	1.58044	-1.07018	0.468593	-0.329578	0.476376	-0.329965	0.492927	-0.358511	0.835448	-0.518302	0.513756	-0.282099	0.702581	-0.488179
AKAP7	Not_Target_DEG	-4.28306	6.10843	2	205.5	0	0.392116	1.01766	-0.334483	0.462318	-0.236772	0.754702	-0.410716	0.391031	-0.118175	0.881787	-0.449045	0.61574	-0.332399	0.406344	0.0636267	0.9066	-0.7479	1.00326	0.689609	0.740407	-0.456779	0.609257	-0.393154	0.438285	-0.217095	0.363613	-0.148542	0.725169	-0.21164	1.19715	-0.127205	0.51612	-0.401575	0.15891	-0.0352593	0.256595	-0.105432	0.472696	-0.199531	0.554081	-0.285468	0.340503	-0.110722
AKAP9	Connector	-2.69808	4.05599	12	109.167	0.000595839	0.453509	0.651609	-0.289593	0.777835	0.487623	0.493849	-0.138579	0.601597	-0.263345	0.488703	-0.122563	0.462835	0.0848975	0.45282	0.195166	0.261769	-0.0261116	0.252488	-0.0137021	0.447466	-0.0896522	0.443042	-0.119506	0.690808	-0.38376	0.82319	-0.562967	1.81141	-1.36825	2.43519	-1.51954	0.776532	-0.588351	0.805715	-0.633426	0.907035	-0.665735	1.02637	-0.696052	0.369442	-0.0730102	0.625242	-0.361656
AKT1	Diamond	0.477366	1.80285	74	125.135	0.00592718	0.492829	0.456537	-0.0354924	0.579621	-0.312265	0.363173	-0.0285868	0.380739	-0.0799705	0.512541	-0.222678	1.00296	-0.677413	0.700127	-0.398986	0.522537	-0.281637	0.53611	-0.288353	0.578877	-0.295649	0.717674	-0.439687	0.435593	-0.152051	0.372569	0.154293	0.66076	0.0573974	1.09606	0.107359	0.474522	0.228217	0.537456	0.326422	0.77162	0.497988	0.454083	0.128238	0.410908	0.151172	0.570971	0.351235
ALDH1A2	Target_DEG	2.64851	4.09909	4	179	3.84689e-05	0.426156	0.665545	0.330683	0.585698	0.372501	0.494973	0.268594	0.405875	0.212685	0.414755	0.0945516	1.21131	0.656726	0.624145	0.486019	0.30438	0.088083	0.762287	0.530155	0.725283	0.436975	0.605863	0.427622	0.435949	0.222232	0.950961	0.604489	0.634411	0.411167	1.42714	0.980805	0.385776	0.0680536	0.361828	0.149358	0.575753	-0.104155	1.0326	0.645302	0.423765	0.0128878	0.490797	0.226717
ALDH7A1	Connector	-3.29309	4.86482	12	105.833	0.000326074	0.443922	1.12721	-0.707604	0.529629	0.229615	0.467179	-0.116389	1.15371	-0.803678	0.36694	-0.0982874	1.17233	-0.855318	0.532876	-0.282966	0.772898	-0.482708	0.843341	-0.546838	0.760225	-0.468406	1.31959	-1.0417	0.546082	-0.309782	0.254035	-0.0252291	1.50062	-0.861161	2.73789	-1.55512	0.342472	0.108388	0.350756	0.143137	0.333804	0.0869401	0.890546	-0.517478	0.391398	0.16136	0.53312	-0.31616
ALOX5	Target_DEG	4.22235	5.61505	6	75.8333	0.00016443	0.376307	3.02503	2.47459	0.554824	-0.269902	1.96137	1.61073	1.63289	1.18256	0.638562	0.332021	0.569763	-0.197349	0.6745	-0.533466	1.62193	1.35885	0.219443	0.00677268	1.54953	1.29125	1.23145	0.891818	1.1549	0.857315	0.67973	0.413268	4.13397	3.3709	4.6437	3.39088	0.622533	0.411266	0.779376	0.580082	1.1767	0.882963	1.6851	1.31591	1.51559	1.21188	0.260099	0.0490668
ALOX5AP	Target_DEG	3.21405	4.9801	2	108.5	4.2265e-05	0.359657	2.9322	2.15504	1.68257	-1.33496	1.70474	1.01362	1.93137	1.46097	0.743903	-0.501853	0.46032	-0.130659	0.536069	-0.17627	0.982471	0.529019	0.277303	-0.132197	1.39608	0.799023	1.0309	0.715699	1.40974	1.09539	1.81223	1.57301	5.46361	4.37089	5.73075	4.48882	1.2703	1.00612	0.792741	0.520416	1.50422	1.19384	2.3899	1.83651	1.30952	0.913307	0.461204	-0.194131
AMOTL2	Connector	2.31489	3.7021	9	123.333	0.00308437	0.433735	0.77994	0.433359	0.570641	0.290873	1.00367	0.676381	0.702056	0.432497	0.636282	0.415642	0.501812	-0.172637	0.923442	0.667836	0.303981	-0.0723972	0.967785	0.697524	0.669584	0.387981	0.697263	0.463093	0.304287	-0.036021	0.223374	0.00307911	0.748858	0.159019	1.44877	0.367927	0.332896	-0.0998752	0.47607	0.282004	0.867966	0.580178	0.60779	0.272227	0.314888	0.0750005	0.292098	0.0656635
AMPD2	Target_DEG	2.86848	4.17959	10	66.1	0.000199336	0.39685	2.54904	2.20955	0.535367	-0.363345	0.801803	0.365948	1.63642	1.30422	1.0698	0.614817	0.349027	0.00552076	0.371506	-0.136065	0.994907	0.778908	0.45994	-0.156751	1.5284	1.2411	1.16302	0.709114	1.26096	0.961142	0.482395	-0.104544	2.87419	2.56672	3.70963	3.26619	0.443866	0.206817	0.476832	-0.236205	0.41422	0.196799	1.39288	1.04856	0.412282	-0.159962	0.297536	-0.00104349
ANXA1	Connector	-1.11137	2.90688	20	77.75	0.00177371	0.415157	0.747854	-0.10845	0.421997	-0.0594743	1.08126	-0.660094	0.520812	-0.0223936	0.820926	-0.466567	0.758555	-0.371501	0.463192	-0.166647	0.681765	-0.300556	0.683525	-0.358323	0.600742	-0.173587	0.719411	-0.316366	0.62941	-0.1749	0.528496	0.196452	0.904574	0.078283	1.33366	-0.0528765	0.304001	0.035424	0.409952	0.13062	0.438642	0.124773	0.846134	0.362687	0.827574	0.4411	0.385322	-0.0651992
AP1M2	Connector	-1.962	3.24932	4	157.25	6.10565e-05	0.415385	0.605273	-0.264395	0.364421	0.203393	0.276655	0.0689595	0.327228	-0.112003	0.393311	0.0605661	0.48137	-0.177965	0.241672	0.0430371	0.308888	-0.0797214	0.144648	-0.0138298	0.353742	-0.0978122	0.648415	-0.446627	0.184281	0.0244243	0.488744	-0.132922	1.37176	-0.878362	2.4851	-1.75808	0.294801	-0.101876	0.272369	-0.142094	0.42006	-0.157499	0.53316	-0.223947	0.434536	-0.195514	0.297157	-0.0664034
AP3D1	Target_DEG	2.33543	4.31452	1	72	0	0.324603	0.736858	0.120108	0.494961	0.0947345	0.665512	0.312448	0.711637	0.338157	0.555092	0.214516	0.907769	-0.272702	0.533486	0.147599	0.354197	-0.00107431	0.552136	0.256343	0.565926	0.117053	0.669377	0.301232	0.605638	0.124297	0.451287	-0.085037	1.02242	-0.0670352	2.07311	-0.362096	0.768168	0.296549	0.463378	0.094293	0.647411	0.288306	0.861457	0.263659	0.548908	0.155345	0.343469	-0.0347375
APBB1IP	Target_DEG	2.89116	4.19959	4	13	7.58354e-06	0.322526	3.96914	3.67014	0.862197	-0.700137	1.63401	1.34577	1.91388	1.50644	0.385609	0.157206	0.38975	0.295582	0.61366	-0.340611	1.85031	1.70142	1.01213	0.85795	2.08889	1.8412	1.37542	1.12915	1.91577	1.6144	0.285826	0.214414	4.57204	4.12277	4.77407	4.01483	0.15505	0.0236268	0.627825	-0.344257	0.626659	0.272866	1.10568	0.890919	0.449402	-0.289446	0.948214	-0.741022
APP	Connector	0.528033	1.92521	85	117.965	0.0131641	0.476071	0.56443	-0.165973	0.814947	0.542857	0.470905	0.0961705	0.562661	0.228555	0.675771	0.389033	0.781622	-0.414608	0.460069	0.16359	0.683139	0.437868	0.427594	-0.15233	0.287984	0.0140427	0.603599	0.299098	0.307367	0.018969	0.383614	0.143095	1.23277	-0.663635	2.99027	-2.00258	0.461916	0.216371	0.224667	-0.00531196	0.483964	0.168149	0.393502	-0.0675287	0.46972	0.20451	0.302398	-0.0589916
APPBP2	Connector	-2.69859	3.96355	5	32.4	0.00265484	0.338406	0.534991	0.183716	0.873419	0.64469	0.549422	0.242359	0.665995	0.370463	0.309149	-0.0511745	0.500951	0.150338	1.00553	0.758972	0.689723	0.49017	0.927567	0.69577	0.415264	0.162621	0.363594	0.0961707	0.764679	0.498562	0.82248	-0.635179	1.30845	-0.79269	2.64107	-1.69788	0.811414	-0.58719	0.930037	-0.727142	0.664364	-0.39699	1.28047	-1.01225	0.509433	-0.285267	0.971853	-0.734436
AQP9	Not_Target_DEG	4.61916	5.76408	5	73.2	0.00185865	0.372597	4.88683	4.47593	2.99502	-2.64648	3.12412	2.90606	3.49688	3.22413	1.99288	1.65333	1.55571	1.15085	1.20014	1.11321	3.74131	3.38409	0.437131	0.166788	4.02368	3.87301	3.32409	3.10276	3.48439	3.25176	2.07432	1.82188	5.52386	5.32773	5.96345	5.54478	2.09808	1.70483	0.648944	0.325924	2.09754	1.75121	3.63813	3.2352	1.02233	0.752103	0.537049	-0.209766
AR	Diamond	-1.79945	3.22299	53	94.6792	0.00132286	0.429058	0.752378	-0.415018	0.361369	-0.115955	0.965265	-0.62307	0.979503	-0.688227	0.348727	-0.0730136	0.648746	-0.299102	0.788609	-0.540379	0.81258	-0.595734	0.738955	-0.492936	0.321091	-0.0780874	0.584594	-0.317903	0.630594	-0.389892	0.33865	-0.121041	0.721428	-0.21137	1.22149	0.266598	0.691615	0.462662	0.429324	0.21224	0.66734	-0.364831	0.54251	-0.267678	0.65294	-0.401802	0.774789	0.522493
ARF6	Connector	0.534483	2.06847	9	155.667	0.000159064	0.458738	0.526224	-0.146218	0.693526	-0.407581	0.514708	-0.236037	0.644943	0.325677	0.481032	-0.139463	0.978323	-0.575839	0.531877	0.230205	0.271211	-0.0104859	0.412642	0.198504	0.508323	0.227284	0.333779	0.0522686	0.498428	0.209836	0.276964	0.00939479	0.59988	-0.0518204	1.33117	0.287774	0.296331	-0.0447823	0.489374	0.276795	0.852594	0.632467	0.821099	0.478852	0.447384	0.146883	0.36299	0.142992
ARHGAP12	Target_DEG	-2.3378	4.08316	7	176.857	2.30953e-05	0.438515	0.78255	-0.392447	0.554791	0.312443	0.297623	-0.0284585	0.394911	-0.0640112	0.433468	-0.24555	0.3228	-0.0370015	0.573738	0.306477	0.437471	0.28286	0.723844	0.47961	0.696207	-0.413729	0.318247	-0.0881825	0.333011	0.0801817	0.575956	-0.411269	1.5783	-1.14086	3.13088	-2.26636	0.566262	-0.336306	0.376865	-0.214835	0.172892	-0.00744539	1.15068	-0.831615	0.178952	-0.0349363	0.676402	-0.462654
ARHGDIA	Target_DEG	2.84881	4.32041	14	82.5714	0.000112355	0.41607	0.686747	0.220757	0.315263	0.0547041	0.447602	0.124123	0.41329	0.121567	0.479579	0.185356	0.546098	-0.175398	0.352449	0.0834329	0.350415	0.102773	0.651802	0.313844	0.543985	0.218602	0.517878	0.233486	0.545649	0.251585	0.298735	0.0147995	1.12544	0.48719	1.51092	0.515553	0.216324	-0.0110762	0.335252	0.107348	0.484177	0.212892	0.605917	0.233992	0.508671	0.258777	0.35688	-0.107599
ARID1A	Connector	1.07125	2.27022	14	135.143	0.000239619	0.460695	0.325976	-0.0443742	0.374192	-0.19182	0.284551	-0.0247011	0.276555	-0.0654688	0.270467	-0.00508458	0.860594	-0.546079	0.50679	-0.285323	0.657236	-0.455926	0.225631	-0.070088	0.469229	-0.23515	0.399443	-0.192436	0.342897	-0.150496	0.552858	0.347785	0.628053	0.324195	1.21174	0.515775	0.736018	0.501082	0.449322	0.275164	0.592312	0.402729	0.660156	0.447682	0.272615	0.0573729	0.431271	0.247925
ARID3A	TF	2.22794	3.59139	9	141.778	0.000138729	0.444968	1.16038	0.844674	0.676978	-0.451123	0.377408	0.101501	0.488441	0.180934	0.52491	0.176632	0.357388	0.040427	0.42255	-0.167458	0.422838	-0.26258	0.57605	-0.146283	0.585145	0.345694	0.416143	0.170291	0.63402	0.394134	0.277671	0.103223	1.37387	0.846639	2.50809	1.6121	0.37545	0.12073	0.288666	0.130091	0.259422	0.0426832	0.704028	0.425192	0.284382	-0.115492	0.404839	0.12971
ARID5A	Target_DEG	3.15706	4.48952	6	146.667	0.000137737	0.414929	1.80136	1.41349	0.638135	-0.306173	0.792151	0.454375	1.15447	0.890123	0.603326	0.317022	0.59	0.124589	0.52875	0.105477	1.08462	0.83287	0.837722	0.409775	1.31196	0.95778	1.14027	0.938392	1.16582	0.856487	0.485952	0.178087	3.03502	2.53633	3.55704	2.77203	0.731774	0.434156	0.501439	0.219523	0.761932	0.343794	0.874634	0.519326	0.437011	0.224588	0.415578	-0.190419
ARMC10	Not_Target_DEG	-2.43298	5.69195	1	9	0	0.274211	4.83711	-0.304562	0.566963	-0.0866825	1.88074	-0.207114	1.88786	0.0417484	0.966891	-0.421604	0.680109	-0.0854831	0.368124	0.170822	2.43159	0.109458	0.990268	0.14644	2.79171	-0.522065	2.07722	-0.362634	2.54205	-0.256743	0.824118	-0.242626	5.71982	-0.442523	5.18784	-0.0752541	0.628297	0.388693	0.268584	0.0574024	0.448513	0.060017	2.22904	-0.401063	0.188964	-0.0433787	0.513362	-0.131582
ARSB	Target_DEG	2.50301	4.13583	5	208.4	0	0.430279	0.942899	0.561475	0.553051	0.112589	0.454021	0.325637	0.396263	0.247477	0.351224	0.0835318	0.348723	0.0657352	0.424808	0.121818	0.317529	-0.207451	0.592954	0.43387	0.460426	0.121771	0.505582	0.364732	0.308263	0.186025	0.513645	0.359679	0.996534	0.591226	1.39009	0.512495	0.398164	0.13228	0.537354	0.356962	0.77397	0.612466	0.625591	0.266483	0.549303	0.378458	0.339898	-0.234706
ASAP1	Target_DEG	2.81744	4.19895	8	141.25	0.000220497	0.435735	1.77213	1.24671	0.502071	-0.302827	1.01298	0.684215	0.990548	0.653789	0.594468	-0.351803	0.430846	-0.192101	0.240605	-0.0248166	0.712585	0.504884	0.295474	-0.0191211	0.679974	0.447015	0.558622	0.316835	0.784741	0.551448	0.633803	0.421987	3.3205	2.61347	4.05244	2.80121	0.733535	0.554931	0.328659	0.148205	0.7275	0.488894	1.13539	0.86329	0.62705	0.350895	0.323958	0.0958386
ASB8	Target_DEG	-3.00527	4.69923	11	31.5455	0.00021775	0.350975	1.13673	-0.770427	0.712296	-0.453719	1.0096	-0.698108	0.995977	-0.658643	1.14596	-0.815554	1.24225	-0.853205	0.850051	-0.536353	0.87558	-0.596641	0.902728	-0.50948	1.08443	-0.79894	1.39728	-1.04859	0.945886	-0.66132	0.784747	0.509129	0.829001	0.267666	1.39542	-0.23366	0.842959	0.62206	1.05843	0.781845	1.17278	0.951524	0.54624	0.0822606	0.694971	0.515103	1.09293	0.697386
ASH2L	Connector	-1.87502	3.57313	8	137.375	0.000118837	0.430034	0.674285	-0.289662	0.420035	0.181769	0.327343	0.00756427	0.680551	-0.428651	0.431221	-0.164058	0.589368	-0.366986	0.306002	-0.0553873	0.183622	-0.0118864	0.479463	0.2828	0.569997	-0.308298	0.464028	-0.245962	0.461044	-0.223398	0.258613	0.128472	0.700769	-0.218647	1.75112	-0.869921	0.376712	0.106596	0.304177	0.0933966	0.460669	0.16886	0.694881	-0.405479	0.256486	-0.0515136	0.228848	-0.00404597
ATF2	TF	-2.56167	4.0144	44	98.4318	0.00187954	0.467244	0.659319	-0.250478	0.43578	-0.181791	0.891343	-0.591567	0.851648	-0.56436	0.961768	-0.677663	0.823083	-0.458487	0.572734	-0.317134	0.848596	-0.642815	0.617836	-0.368703	0.584092	-0.310283	1.02624	-0.751489	0.734705	-0.484015	0.552846	0.308612	1.05543	0.466791	1.25454	-0.124901	0.425916	0.181229	0.528173	0.295601	0.615411	0.320975	0.356604	0.0262291	0.845006	0.578937	0.463884	0.228923
ATF3	Diamond	0.523483	2.08007	21	84.3333	0.00016638	0.414474	1.41405	0.777496	0.600679	0.349442	0.550086	-0.157155	0.986498	0.574617	0.728916	-0.478832	0.721562	0.36893	0.641444	0.388776	0.597458	-0.316325	0.478519	-0.24014	0.390512	0.0484219	0.596523	0.208271	0.682562	-0.328487	0.499316	0.285909	1.24078	0.497447	2.22453	1.04343	0.656419	-0.422215	0.763271	-0.547816	0.796357	-0.487004	0.780049	0.410813	0.608212	0.355574	0.229951	-0.00700426
ATF4	TF	1.59193	3.36202	14	69.5	0.000319504	0.411541	0.753537	0.0981183	0.979423	-0.632456	0.710672	-0.309164	1.08383	-0.647092	0.405049	-0.0626708	0.936751	-0.620638	0.674108	-0.37308	0.801914	-0.460456	0.943725	-0.601722	0.980259	-0.553236	0.87707	-0.455013	0.924268	-0.502953	0.772435	0.492966	1.72648	0.927261	2.26116	1.05579	0.721461	0.462062	1.01527	0.759541	0.977999	0.650217	0.86812	0.414825	0.61982	0.366254	0.638149	0.394798
ATG16L1	Connector	-2.28787	3.90322	10	149.9	0.000699345	0.454874	0.614624	0.135066	0.724529	0.409255	0.496461	0.15934	0.488265	0.206509	0.571566	-0.318906	0.274263	-0.0228734	0.346004	0.0779823	0.378586	-0.170829	0.600591	0.372407	0.41233	0.130831	0.447469	-0.24	0.251035	-0.0400958	0.323074	-0.0809586	1.37896	-0.488724	2.32708	-1.03852	0.40309	-0.16475	0.443476	-0.239231	0.328327	0.0296142	0.704765	-0.333824	0.395359	-0.20789	0.448673	-0.185497
ATG16L2	Target_DEG	2.19034	4.52318	3	135.667	7.06817e-05	0.360859	2.30109	2.02838	0.440272	-0.191941	0.867392	0.736685	0.959907	0.802334	0.466788	0.255844	0.360033	0.191044	0.505706	-0.236275	0.424528	0.328046	0.384508	-0.274952	0.638002	0.403446	0.343768	0.0799464	0.834828	0.667135	0.385136	-0.283306	2.72422	2.13481	3.46932	2.46163	0.341477	0.0463108	0.449333	-0.159516	0.321413	-0.11164	0.923781	0.509385	0.57519	-0.4803	0.305965	-0.223088
ATG2A	Connector	2.59919	3.7389	6	69.1667	0.00286802	0.390093	1.33166	1.00844	0.381531	-0.0860394	0.770061	0.562072	0.8328	0.595898	0.64625	0.362524	0.419817	0.0485423	0.388018	0.291227	0.464113	0.301045	0.444446	0.0797433	0.616637	0.329353	0.832087	0.521383	0.641185	0.428773	0.481098	-0.292369	1.95903	1.44397	3.29816	2.36805	0.5184	0.359645	0.304477	0.0795896	0.760879	0.450927	0.866006	0.57077	0.393938	-0.11461	0.350142	0.019314
ATG2B	Not_Target_DEG	-3.15939	5.75858	1	7	0	0.280728	1.53632	-0.527885	0.0978581	-0.0118187	0.589557	-0.0274858	1.23107	-0.635169	1.07571	-0.713191	0.653484	-0.604942	0.39756	0.106333	0.528952	-0.227907	0.112176	0.0324322	0.834383	-0.50503	0.799593	-0.27821	0.807151	-0.378378	0.553054	-0.260685	1.91125	-0.467288	3.23497	-0.866921	0.523067	0.163423	0.215248	0.135658	0.628321	0.177394	1.03577	-0.465001	0.213083	0.0984723	0.0313323	0.0120183
ATP11A	Target_DEG	3.10746	4.85326	2	203	0	0.388689	1.41014	1.17372	0.305409	-0.0592857	0.892321	0.802807	0.881459	0.67611	0.560053	0.21892	0.479583	-0.161454	0.560618	0.364813	0.342237	0.250621	0.403116	0.195786	0.567371	0.413314	0.627732	0.513564	0.584474	0.444438	0.0995132	0.0469033	1.47774	1.17064	2.6333	1.62588	0.357173	0.270412	0.164903	0.0679601	0.73748	0.597902	0.718552	0.362589	0.313603	0.143754	0.246488	0.0323235
ATXN7	Connector	2.01782	3.19126	7	78	0.00208953	0.400636	0.51237	0.200661	0.568236	-0.343919	0.448907	0.161113	0.586194	-0.318002	0.527689	-0.234071	0.731862	-0.411172	0.643911	-0.349001	0.469667	-0.29854	0.47178	0.178068	0.53511	-0.334649	0.363562	-0.103489	0.642153	-0.41696	0.464549	0.234289	1.03806	0.59435	1.46843	0.592676	0.790605	0.583863	0.589905	0.385084	0.896124	0.658683	0.689574	0.443489	0.678105	0.428484	0.397846	0.164643
BACH1	Target_DEG	3.10456	4.46103	8	178.125	6.16408e-05	0.445755	1.95134	1.67383	0.252715	0.00241265	1.09631	0.822853	1.12661	0.85821	0.292842	-0.0463532	0.372589	0.0675484	0.677312	0.43333	0.565276	0.426746	0.930959	0.644638	1.24522	0.964154	1.00825	0.732387	0.963762	0.734022	0.400561	0.2213	2.43996	1.966	2.69676	1.78636	0.226848	0.0245762	0.419294	-0.186301	0.591248	0.336292	0.836331	0.548611	0.585638	0.33324	0.442796	-0.190636
BATF	TF	2.30811	3.69882	6	62.1667	2.53185e-05	0.366634	0.81067	0.580977	0.554805	-0.259144	0.523631	0.258373	0.55116	0.195057	0.383181	-0.0740803	0.508312	-0.174803	0.384775	-0.111394	0.602749	0.300965	1.09504	0.618587	0.912728	0.671561	1.12031	0.743046	0.892889	0.630952	0.379731	0.151169	1.34545	0.878008	1.77657	1.12992	0.2296	0.0061538	0.433274	0.184129	0.366544	0.115052	0.418623	0.143771	0.382314	0.109529	0.415589	-0.166428
BBS10	Not_Target_DEG	-3.49672	5.30238	2	176	0	0.386503	1.35352	-0.575419	0.601719	-0.120776	1.45465	-0.983088	1.36377	-0.786766	1.38119	-0.975914	1.09397	-0.723024	0.698196	-0.353825	0.950849	-0.531228	1.00512	-0.82909	1.33208	-0.820593	1.77661	-1.28888	1.01176	-0.546738	0.457038	0.273685	0.916577	-0.121936	1.88557	-0.551626	0.458914	0.264006	0.413475	0.278168	0.533341	0.144801	0.700282	-0.0710481	0.542962	0.253634	0.377147	0.176217
BCAT1	Target_DEG	2.66705	4.38507	7	181.857	0.000144976	0.441589	1.86399	1.46165	0.322277	0.0225818	1.88672	1.63025	1.78114	1.45609	0.797996	-0.429771	0.901689	0.620677	0.684157	-0.446472	1.73562	1.47019	0.862035	-0.628992	0.907518	0.576411	1.70955	1.39016	2.10333	1.90508	0.649319	0.482037	1.81641	1.17534	2.34239	1.04316	1.41315	-1.25406	0.415371	0.238015	0.436576	0.273735	0.945457	0.483771	0.809046	0.517173	0.836299	0.630503
BCL2A1	Target_DEG	3.77722	5.23919	5	141.8	6.80906e-06	0.415385	3.28186	2.86632	1.73337	-1.38206	2.29578	2.0345	2.18475	1.92009	0.841056	0.515176	0.437387	0.0586263	0.571997	-0.322669	2.16094	2.04618	0.856388	-0.577152	2.61922	2.42366	1.48803	1.18986	2.3173	2.09156	0.794881	0.591513	5.73715	5.22379	6.3021	5.3194	0.618867	0.493357	0.26644	0.0745809	1.88455	1.57828	3.14174	2.76556	0.863169	0.52218	0.417184	-0.207127
BCL3	Target_DEG	3.20634	4.72801	20	96.2	0.000305652	0.448133	1.50207	0.986786	1.13998	-0.896211	0.736189	0.372914	0.722655	0.332693	0.321616	-0.0766904	0.627712	-0.285022	0.937076	-0.750847	0.295541	0.0446281	0.826392	-0.52566	0.866722	0.533699	0.62114	0.343233	0.525457	0.195547	0.477922	0.324297	2.94124	2.29466	3.48475	2.51837	1.05905	0.835909	0.408806	0.204082	1.58365	1.26029	1.32642	1.02144	1.00183	0.765479	0.751422	0.55272
BCL6	TF	2.67178	4.03994	18	93.9444	0.000263022	0.437753	1.16239	0.791558	0.394757	-0.135954	1.2092	0.88405	1.1011	0.818077	0.449038	0.166094	0.616323	-0.300987	0.45357	-0.20759	0.541638	0.358746	0.452552	-0.184748	0.719746	0.458127	0.659668	0.415815	0.660492	0.43471	0.280414	-0.0871028	1.89899	1.39438	2.59297	1.61835	0.985579	0.745453	0.231832	0.0419777	0.750289	0.475427	0.778963	0.482333	0.227873	0.0257758	0.416214	-0.190304
BECN1	Connector	-2.75014	4.30229	6	129.833	0.00275809	0.428329	0.600546	-0.119595	0.391103	0.0952419	0.70621	-0.261142	0.673706	-0.287325	0.531472	-0.202216	0.632335	-0.348243	0.295215	0.011552	0.358507	-0.0708512	0.426761	0.132263	0.5441	-0.174637	0.515481	-0.198261	0.363577	0.0469643	0.232319	-0.00911216	0.750025	-0.0501081	1.97499	-0.837316	0.311139	0.103244	0.307279	-0.0776935	0.471308	0.159947	0.779212	-0.358149	0.346087	0.0574523	0.419552	-0.179543
BHLHE40	TF	1.9699	3.25866	15	123.933	0.000576141	0.457904	0.596423	0.258056	0.470132	0.205161	0.956917	0.682122	0.661026	0.349975	0.842096	0.5162	0.446882	-0.0570312	0.283256	-0.0261381	0.361409	0.149023	0.322921	0.115078	0.392735	0.146981	0.360561	0.0976235	0.342534	-0.1018	0.292615	0.0922858	1.08702	0.586266	0.966403	-0.0396413	0.691224	0.44998	0.178732	0.0166682	0.958077	0.726765	0.315732	-0.0197607	0.697381	0.434757	0.488795	0.303366
BLMH	Target_DEG	-3.3145	4.79841	11	64.6364	0.000645314	0.404062	0.686758	-0.459809	0.385593	0.152034	0.902057	-0.638227	0.238963	-0.0429746	0.643814	-0.357804	0.703294	-0.346064	0.254326	0.00932769	0.413863	-0.169978	0.22952	0.0733993	0.815898	-0.610467	0.971276	-0.643313	0.373563	-0.272447	0.423697	0.10824	1.10774	-0.542312	2.45447	-1.17291	0.563707	0.287839	0.311443	0.0467853	0.282356	0.0169863	0.671411	-0.365678	0.619872	-0.286881	0.389501	-0.0826316
BRD2	GWAS	2.30796	3.62894	6	247	2.94779e-05	0.460134	0.919733	0.546946	0.37662	-0.0984247	0.685779	0.500887	0.575755	0.338057	0.580928	0.203688	0.363897	-0.0336944	0.490218	0.275673	0.398249	0.217709	0.574109	0.365075	0.751582	0.369199	0.565125	0.317069	0.335487	0.0980864	0.255061	-0.0630808	0.373469	0.0446979	0.947337	0.212406	0.241901	0.0249648	0.456696	-0.312519	0.306723	0.0791524	0.345977	0.0143859	0.309166	-0.0960717	0.219689	-0.00629005
BTG2	Target_DEG	3.5351	5.05231	14	127	0.000121931	0.447867	3.31934	3.12401	0.985185	-0.809236	0.969157	0.77347	1.5879	1.36961	0.356041	0.0518975	0.33548	-0.0702294	0.353138	-0.136693	1.80423	1.63367	0.515635	-0.364459	2.00297	1.76236	1.2754	0.975996	1.49395	1.28922	0.339722	0.138101	3.17925	2.81867	4.10984	3.28403	0.197052	-0.0464684	0.694164	-0.532065	0.453099	0.299658	2.39969	2.1176	0.20663	-0.0306338	0.510417	-0.358705
BTK	Target_DEG	2.70952	4.34953	24	76.75	0.000961977	0.432742	2.59069	1.91802	0.44576	-0.143018	1.23615	0.821771	1.50188	1.12571	0.774325	0.481767	0.345159	-0.0236133	0.855132	-0.626846	0.700961	0.409372	0.977825	0.680336	1.1634	0.80882	0.526493	0.201633	1.094	0.735985	0.345913	-0.0595095	3.54146	2.55182	4.36043	2.87087	0.282715	0.0413325	0.338923	0.134935	0.730771	0.400199	1.10194	0.67743	0.402398	-0.102534	0.663861	-0.388077
BTRC	Diamond	-2.41036	3.88348	34	97.7059	0.00212402	0.470442	0.667283	-0.260963	0.413696	-0.138274	0.385648	-0.0381514	0.528302	-0.220725	1.08316	-0.766203	0.769797	-0.476483	0.655914	-0.378404	0.646232	-0.422602	0.47108	-0.209738	0.794839	-0.514922	0.986112	-0.712236	0.638581	-0.393534	0.480411	0.239202	1.00569	-0.417595	2.22683	-1.23101	0.331169	-0.114024	0.217782	-0.0221916	0.286268	0.00133812	0.382551	-0.0576632	0.270573	0.0233569	0.3788	-0.146659
BUB1B	Target_DEG	-2.95909	4.32797	11	89	0.000144609	0.420233	0.779323	-0.386389	0.403697	-0.144144	1.00654	-0.560012	0.92356	-0.552183	0.80674	-0.485783	0.856388	-0.517707	0.427713	-0.143742	0.905268	-0.639576	0.483377	-0.254189	0.962627	-0.710685	0.742649	-0.440173	0.637675	-0.42862	0.319543	0.0860933	0.600256	0.144115	1.09599	0.270837	0.17912	-0.0226839	0.243388	-0.093418	0.323103	-0.0622965	0.46533	-0.199292	0.502809	-0.312441	0.393511	0.233208
C11orf74	Not_Target_DEG	-2.29277	5.70945	1	22	0	0.305331	0.463742	-0.165594	0.83315	0.592174	1.37923	-1.01182	0.438743	-0.206523	0.766923	-0.278229	0.315548	-0.0636604	0.176025	-0.161314	0.379625	-0.248902	0.498842	0.21536	0.991282	-0.618983	0.715824	-0.460019	0.258802	-0.220875	0.14454	0.0229253	1.92298	-1.33739	2.0597	-0.541432	0.706289	-0.519294	0.599695	-0.517191	0.756131	-0.729668	1.13836	-0.334315	0.110062	0.034358	0.456363	-0.320911
C2orf69	Not_Target_DEG	-3.35078	5.3817	2	45	1.421e-06	0.330564	0.599904	0.000360952	0.337448	0.260791	0.985932	-0.0544712	0.641501	-0.0411912	0.824541	-0.125087	0.982065	-0.0679087	0.368195	0.157632	0.677059	-0.00364858	0.50996	0.150355	0.722841	0.000779298	0.949226	0.0460347	0.774795	0.283299	1.37431	-0.564388	0.743565	-0.386047	1.46763	-0.342858	0.61439	-0.220897	0.763198	-0.263796	0.605259	0.238633	0.892164	-0.566188	0.48779	-0.068946	0.766673	-0.381388
C3	SA+Verification	0.476828	2.03112	7	104.857	0.00124274	0.413115	1.11074	0.156131	1.00445	0.463077	0.719777	0.115809	0.862187	0.174068	2.61816	-2.09862	1.41282	-1.06321	3.13583	-2.74157	1.23174	0.654309	1.34815	0.888623	1.19648	0.56995	1.52067	0.974816	1.12531	-0.496692	1.40803	0.884941	1.21844	0.0945974	3.91597	-2.20613	1.59087	1.19644	1.06016	0.677136	0.915536	0.51105	0.89923	0.32758	1.9652	1.28751	0.849768	-0.446769
C5AR1	Drug-target	2.89518	4.25693	7	135.857	4.47151e-05	0.433486	3.29958	2.41648	0.747332	-0.377155	0.810186	0.430319	1.98237	1.50301	0.634275	0.363374	0.652757	0.170526	1.23297	-0.991811	1.15869	0.804659	0.753799	-0.45601	1.65927	1.28969	0.811118	0.456483	1.34773	0.880986	0.499946	0.296487	4.605	3.75407	5.38656	4.12425	0.711759	0.489293	0.50459	-0.271903	0.383673	0.208111	2.53716	2.18699	0.713408	-0.442773	0.593096	-0.354227
CALCR	Connector	0.783251	2.38395	5	88.6	0.00105656	0.365217	0.613106	0.106144	0.402514	-0.0988277	0.576274	0.127039	0.724727	0.18251	0.266725	0.00682145	1.25303	0.833135	0.397561	-0.138643	0.507529	0.158263	0.30559	-0.0613034	0.57334	0.086496	0.464465	-0.0965008	0.615385	-0.0682735	0.438305	0.149464	1.48936	0.618404	2.62743	1.19219	0.463684	0.0844075	0.501236	0.223227	0.408038	0.271753	0.759723	0.214114	0.733468	-0.260599	0.357274	0.181633
CALM1	Connector	-1.77747	3.16254	21	84.8095	0.00103753	0.445492	0.668358	-0.259418	0.563649	0.260836	0.790533	-0.36497	0.753475	-0.430306	0.469749	-0.147881	0.401876	-0.0374285	0.601715	-0.29965	0.388603	-0.119481	0.31262	-0.0166649	0.536286	-0.237784	0.596455	-0.308348	0.507462	-0.208694	0.388889	0.0955486	1.28662	-0.754584	2.3938	-1.41739	0.309436	-0.0249822	0.29336	-0.0659843	0.454241	-0.122657	0.407166	-0.0600813	0.308199	-0.0230183	0.372807	-0.102419
CAMP	Connector	2.48941	4.14254	4	33.25	0.000129278	0.336299	2.60805	1.04004	1.09247	-0.513242	1.29134	0.434183	1.17779	0.151116	0.569907	0.167984	1.20235	0.938971	0.436962	-0.106197	1.55354	0.479829	0.482164	-0.166877	1.51122	0.297553	1.32457	0.448918	1.45251	0.302624	0.297287	-0.046096	2.47987	0.565995	3.61092	1.1301	0.259611	-0.0218321	0.393608	0.192822	0.597889	-0.275327	0.587816	0.0138932	0.734375	-0.432425	0.589682	0.294176
CAPNS1	Connector	-1.2312	2.72802	15	96.0667	0.000472971	0.435233	0.620397	-0.267219	0.572224	0.247111	0.535426	-0.228969	0.371852	-0.0536106	0.36453	-0.0737961	0.526429	-0.201576	0.377483	0.0568123	0.359895	0.0936477	0.235407	0.0266193	0.340685	-0.0514659	0.41799	-0.176661	0.307986	-0.0267746	0.517798	0.17104	1.20502	-0.617807	2.56286	-1.59018	0.465038	0.24901	0.394182	0.142317	0.388273	0.131536	0.507933	-0.134494	0.57379	0.202727	0.382035	0.0741845
CAV1	Connector	1.45581	2.8043	21	96.0952	0.000760763	0.438261	0.431292	0.028934	0.710208	0.459798	0.631339	-0.288832	0.71948	-0.401817	0.326052	-0.0549093	0.77565	-0.453013	0.342197	0.0601186	0.496922	-0.261511	0.479449	-0.217236	0.691787	0.40133	0.594812	0.32121	0.68443	-0.401082	1.69398	1.45865	1.14577	0.571357	1.41371	-0.390633	0.386314	-0.160686	1.07799	0.873108	0.38498	0.1276	2.00898	1.69235	3.23067	2.94486	1.16928	0.933715
CBL	Diamond	2.24399	3.78336	61	101.934	0.00359828	0.464945	2.04163	1.42462	0.600783	-0.301153	0.403482	-0.0291588	1.018	0.621642	0.696235	-0.408786	0.565907	-0.219288	0.383558	0.0653827	0.556841	0.255229	0.426288	0.0967792	0.409544	0.021473	0.554613	0.211534	0.482536	0.142908	0.523058	0.234783	3.08854	2.2889	3.92725	2.77488	0.541179	0.296807	0.254857	0.0241158	0.601488	0.27082	1.17453	0.759925	0.782867	0.436351	0.261254	0.0050074
CCDC57	Connector	0.295092	1.67698	2	52.5	5.39309e-06	0.336299	0.646912	0.249757	0.428804	0.144332	0.459897	0.0401066	0.380255	0.072458	0.852137	0.573011	0.810477	0.415672	0.809518	-0.428966	0.350796	-0.0789471	0.451925	-0.202426	0.315869	0.0228834	0.478998	0.191413	0.496663	-0.219615	0.465295	-0.159704	1.00768	-0.504104	1.21102	-0.244959	0.335069	0.0640371	0.46348	-0.27562	0.957372	-0.588499	0.399522	0.104805	0.656535	-0.412254	0.359854	-0.0792361
CCDC86	GWAS	-0.181368	1.31835	4	236	2.92844e-05	0.440047	0.877289	-0.492395	0.514281	-0.274366	0.466169	-0.120866	0.57438	-0.313302	0.566442	-0.129876	0.535722	-0.265951	0.531151	-0.140581	0.405149	-0.301995	0.26736	-0.0184674	0.469866	-0.199777	0.235178	0.00660618	0.170957	-0.0144079	0.335598	0.0963195	0.666127	0.340585	0.678879	0.192314	0.515824	0.369438	0.250627	0.103897	0.372914	0.156434	0.480151	0.216666	0.412689	0.0864604	0.481606	0.246695
CCL2	Target_DEG+Verification	2.88229	4.54181	13	99.1538	0.00610319	0.436994	0.643454	-0.0503307	0.946464	-0.631155	0.491776	-0.140436	0.830975	-0.395555	0.761154	0.436353	0.507705	-0.0953222	0.348188	0.0610965	0.583097	-0.295116	2.64171	2.35719	0.610996	0.200464	1.07404	0.789971	0.27907	0.0643789	3.05183	2.76123	3.83424	3.03584	2.55483	1.31828	2.00983	1.7585	0.241387	-0.0441772	0.578074	0.288529	2.61219	2.19726	1.61962	1.39654	0.304026	-0.0990363
CCL22	Target_DEG	3.38862	4.72473	4	59	0.000340409	0.36	0.79001	0.292941	1.04038	-0.710515	0.645223	0.358251	1.07768	0.472209	1.04265	0.630205	0.809678	0.461639	0.759412	0.319231	0.243173	-0.0477955	0.270234	-0.0743999	0.637943	0.23765	0.565241	0.306508	0.422449	0.286521	0.726567	0.27071	1.30929	0.482055	2.39694	1.14742	0.506477	-0.0589375	0.710448	0.458761	0.489137	0.279912	1.29853	0.909028	0.369455	0.271389	0.503795	0.279118
CCL24	Not_Target_DEG	3.82233	5.31261	2	5.5	3.20998e-06	0.247544	1.80166	0.969916	0.637112	-0.543473	0.549871	0.276098	1.4314	0.703269	0.649614	-0.530006	0.674447	0.234406	0.49123	-0.373017	0.42054	0.155303	1.19625	-0.563212	0.480278	0.0687166	0.681786	0.43622	0.83455	0.707098	1.84029	1.54198	1.90053	1.13049	2.1621	0.520477	0.577043	0.427526	1.43213	1.28736	1.05667	0.861732	2.46729	2.27823	0.70799	0.514968	0.331597	0.309379
CCL3	Target_DEG	3.05705	5.12191	5	84.4	0.00123378	0.384146	2.22414	1.20272	1.07033	-0.633957	1.08185	0.828024	1.04495	0.529752	1.15753	0.908768	0.856133	0.44128	0.446644	-0.0962963	0.916605	0.514311	1.33024	0.955821	1.07987	0.497418	0.724962	0.355587	0.751391	0.457032	1.37207	1.11576	4.77542	3.65206	4.08005	2.69226	0.748003	0.452863	0.172156	-0.0503416	0.473894	0.245995	1.71429	1.16415	0.140751	-0.0290512	0.392598	0.27249
CCND1	Diamond	0.301705	1.82272	31	97	0.00149137	0.4546	0.898085	-0.596745	0.620204	0.414952	0.419604	-0.0937735	0.511423	-0.225657	0.361085	-0.0820261	0.760353	-0.417239	0.694744	-0.450973	0.23652	-0.0130517	0.878381	0.637659	0.291681	-0.0542942	0.420806	0.133287	0.786525	-0.56995	0.758114	0.54409	0.560718	0.0754904	2.22947	-1.34278	0.33932	-0.131435	0.733767	0.525452	0.33917	0.074819	0.580602	0.298188	1.0094	0.768992	0.940656	0.724553
CCNDBP1	Connector	0.16378	1.65574	7	29.5714	4.64854e-05	0.341772	0.920364	0.50296	0.500978	0.214446	0.59369	-0.207374	0.519032	-0.151586	0.569588	0.227646	0.405419	-0.063276	0.70017	-0.404149	0.5	0.256813	0.481019	-0.202686	0.43148	-0.135931	0.365996	-0.0677798	0.667043	0.335493	0.565945	-0.31946	1.13492	0.601649	1.51845	0.658095	0.358806	-0.138264	0.349031	-0.119578	0.378677	0.0258554	0.628444	-0.289176	0.245228	0.0137703	0.447315	-0.175495
CCR2	Connector	1.35117	2.82509	3	19.3333	0.00137498	0.324603	0.473916	0.206366	0.318691	-0.0456499	0.591183	0.365509	0.713222	0.305382	0.45215	-0.134172	0.942743	0.537065	0.278368	-0.0975465	0.558252	0.365939	1.67331	0.904217	0.44566	0.306324	0.361502	0.00249863	0.305848	0.033708	0.94392	0.411361	1.47308	0.874575	1.68727	1.06457	0.530217	-0.126602	0.361166	-0.0893345	0.37913	-0.185323	0.67128	0.0490529	0.413437	0.0863623	0.340718	-0.040492
CCR3	Connector	1.62939	3.57009	4	12.75	0.00129011	0.321155	2.34274	1.45713	0.540769	-0.141627	0.859299	0.182037	1.84676	1.15087	0.578374	0.105043	0.757445	0.343017	0.599647	-0.138879	0.609188	-0.164535	1.69244	-0.361869	1.19341	0.516798	1.62204	0.488633	0.82313	0.221196	1.17271	-0.18526	2.10109	0.665508	3.54156	2.21867	0.760548	-0.172432	0.495898	-0.2002	0.616594	-0.204556	1.2594	0.329055	0.859175	-0.299682	0.377743	-0.00394255
CCR4	Connector	1.13908	2.89475	3	10.3333	1.18697e-05	0.305085	0.771082	0.396593	0.993837	-0.610554	0.476603	-0.120851	1.07088	0.806967	0.50411	0.0747597	1.04203	0.685336	0.590583	-0.342742	0.48212	0.203765	0.7357	0.0814971	0.598174	0.254183	0.629962	0.30268	0.551719	0.318634	1.1505	0.333217	1.7598	0.718347	1.99909	0.88866	0.892295	-0.453175	0.184389	0.038507	0.363377	-0.0105798	0.92536	0.207508	0.547415	-0.11993	0.370662	0.104611
CCR5	SA	2.07356	3.5443	6	24.8333	7.67812e-05	0.338406	0.673009	0.18295	0.350887	-0.117967	0.42091	0.0964737	0.520008	-0.121886	0.56217	-0.206215	0.836248	0.456197	0.608772	0.369991	0.442193	0.202802	0.868665	0.247323	0.414564	-0.125644	0.71669	0.36371	0.338537	0.0202358	0.584196	0.12712	1.20195	0.199788	2.21351	1.00207	0.459438	0.121872	0.225299	0.0313977	0.313594	0.0977248	0.745364	0.257433	0.288952	-0.00396528	0.390059	-0.0449804
CCSER1	Not_Target_DEG	-2.78306	5.30239	1	10	0	0.304839	2.51641	-1.00021	0.294535	0.0473254	1.0164	0.442323	1.35297	-0.600349	0.647906	-0.40915	0.549012	-0.458908	0.984557	0.283741	0.815769	-0.2714	0.129388	0.0708284	0.997757	-0.214763	1.06683	-0.591363	0.836597	-0.333074	0.0940562	-0.0702628	3.15733	-1.19311	2.91003	-0.948137	0.282634	-0.262197	0.663482	-0.398528	0.38046	-0.0720343	0.869862	-0.567572	0.191744	0.0887404	0.538025	-0.0896962
CCT6B	Not_Target_DEG	-4.49179	5.71535	5	216.2	3.70253e-05	0.446018	0.912504	-0.619153	0.269483	0.0218577	0.361629	-0.128184	0.866915	-0.62903	1.102	-0.784585	0.380814	0.129829	0.313985	0.0983631	0.330766	0.178543	0.67729	-0.424977	0.795419	-0.549391	1.20109	-0.975952	0.333644	0.172841	0.846056	-0.645837	2.20609	-1.75409	2.17537	-1.32583	0.652956	-0.41502	0.79723	-0.6028	0.619516	-0.362689	1.24602	-0.996996	0.770185	-0.555195	0.828303	-0.590112
CD14	Target_DEG+Verification	3.7035	5.59936	6	150	0.00015781	0.434733	3.58279	2.45252	0.953255	-0.490137	1.94821	1.37341	1.74344	1.05736	0.605558	0.173153	1.10145	-0.819322	0.7809	-0.457007	2.0952	1.47779	0.80439	0.50602	2.96931	2.23823	1.85896	1.35845	1.53266	0.884284	0.86274	0.674783	4.95491	3.67131	4.74481	3.11845	1.29512	1.02929	0.319956	0.184252	1.45791	1.13322	2.06373	1.51339	0.449116	0.270846	0.323098	-0.0812095
CD226	GWAS	0.373073	2.07669	8	114	0.00010692	0.431015	0.831226	-0.0366624	0.637059	-0.312075	0.681684	-0.340817	0.46574	0.042595	0.626084	-0.34571	0.547277	-0.0966698	0.434661	-0.243719	0.668606	0.24431	1.88285	1.28033	0.825928	-0.410871	0.839775	-0.509605	0.511264	-0.106813	0.762459	0.429167	0.984973	0.435522	0.839198	-0.0454866	0.358165	0.0613133	0.334138	0.0276362	0.473035	0.0609194	1.05148	0.6872	0.321229	0.0102083	0.87068	-0.524474
CD28	SA	0.327092	1.68606	6	86.1667	0.00191117	0.393136	0.624295	-0.150554	0.740489	-0.525737	0.869884	0.212126	0.340115	0.00348744	0.839915	-0.505217	0.458583	0.14836	0.635312	-0.159217	0.431879	-0.251354	0.747848	0.132082	0.672633	-0.312883	0.439402	-0.200259	0.544381	0.161577	0.462333	0.10185	1.10713	0.334985	1.56769	0.731053	0.260846	-0.0506073	0.403471	-0.127487	0.883222	0.424819	0.541608	0.221045	0.388434	-0.085489	0.458389	0.254748
CD36	Target_DEG	-3.11433	4.44742	11	111.455	0.000236478	0.43299	2.46349	-2.1183	1.0576	-0.68194	0.424183	0.11187	0.578174	-0.210171	0.849343	-0.568146	1.30395	-1.01797	0.739968	0.483189	0.515829	-0.230475	1.15451	-0.848143	0.471581	-0.160035	1.39988	-1.02803	0.424853	0.109021	0.660702	-0.250916	2.2734	-1.63953	3.84971	-2.64388	0.264502	0.0378391	0.326694	-0.0869702	0.54641	0.36637	1.82975	-1.4546	1.23877	-0.716066	0.593257	-0.267182
CD44	Target_DEG	2.49275	4.32942	24	106.958	0.0018523	0.465804	1.10262	-0.405537	0.471498	-0.0813067	0.732258	0.260553	0.702525	0.217434	0.368398	-0.0143189	1.00619	-0.601704	0.627747	0.273626	0.544209	-0.0645413	1.01311	-0.639969	0.659222	0.196685	0.730746	-0.311397	0.589122	0.180128	1.39038	0.855119	2.0024	1.13366	1.5253	0.515887	0.293821	0.0626612	0.732928	0.450018	0.795878	0.475132	1.3321	0.809696	0.875344	0.305381	0.580355	0.292166
CD53	Target_DEG	3.80307	5.27376	2	119.5	3.46012e-06	0.359316	3.67742	3.10102	1.66395	-1.20599	1.80276	1.54301	2.62294	2.24769	0.722273	0.486574	1.20848	0.634549	0.643889	-0.21712	1.91882	1.62485	1.63533	1.21529	2.66158	2.29618	1.66876	1.39942	2.16279	1.70434	1.7084	1.46218	4.64799	3.99873	5.10926	3.88774	1.18189	0.771956	0.699782	0.328997	1.31237	1.07649	2.35821	1.95561	0.657793	0.533726	1.09526	-0.74775
CD68	Target_DEG	2.66752	4.72967	2	103.5	0	0.348548	0.439688	0.186354	0.858792	-0.57961	0.967403	0.489874	0.715109	0.517741	0.292052	0.137389	0.796776	-0.533515	0.756019	-0.186005	0.465566	-0.172403	1.01305	0.774733	0.498965	-0.200776	0.346149	-0.0635097	0.482554	0.125348	0.58772	-0.282088	2.11146	1.35307	1.85234	1.15731	1.18888	1.00467	1.22341	0.972589	1.52566	1.33273	1.29324	0.820237	0.541654	0.361634	0.477029	0.165669
CD7	Connector	2.43906	5.06277	3	18.6667	8.10155e-06	0.326425	0.762738	0.196883	0.970287	-0.549394	0.966543	0.36405	1.03372	0.405029	0.602896	0.237385	0.746198	0.450055	0.512574	-0.103199	0.525839	0.133449	0.895183	0.226728	0.601536	0.222156	0.938354	0.345968	0.716263	0.379934	0.544189	0.185745	1.5419	0.498634	2.25484	1.03834	0.511006	0.145341	0.301872	-0.00853974	0.569329	0.061226	1.04516	0.298976	0.766472	-0.20272	0.372029	0.255511
CD80	Drug-target	2.89856	3.84515	2	8.5	1.26811e-06	0.286581	1.48161	1.31452	0.590559	-0.099496	0.677769	0.411613	0.912442	0.625113	1.01543	-0.396374	0.679813	0.393826	0.33	-0.174943	0.51303	0.361627	2.27615	1.50223	0.58012	0.250271	0.846969	0.5089	0.618968	0.0773291	0.565413	0.383268	1.49251	0.747443	1.68722	0.924281	0.178934	-0.00126508	0.569891	-0.154835	0.440535	0.180367	1.0387	0.834752	0.921225	0.834376	0.823447	-0.284202
CD83	Target_DEG	3.16577	4.26146	5	154.8	9.78122e-06	0.415613	1.522	1.30672	0.566278	-0.292196	1.25557	1.09255	1.27585	0.970408	0.939138	0.599247	0.939029	0.577769	0.80624	0.618336	0.621443	0.47385	1.02903	0.827723	1.1144	0.850762	1.1686	0.78363	1.4029	1.1909	0.505107	0.325677	3.02995	2.6634	3.27491	2.47259	0.261839	0.0707739	0.231615	-0.090032	0.237468	0.118122	0.977015	0.806951	0.301617	0.0534336	0.301942	-0.0832243
CD86	Target_DEG+SA+Drug-target	3.46987	4.8498	5	143.8	0.000438898	0.422582	1.33084	0.990371	0.700454	-0.350756	1.17795	0.971924	0.451332	0.265112	1.0617	0.858216	0.498831	0.123478	0.516502	-0.380611	0.170403	0.0636429	1.90914	1.52892	0.480701	0.310046	0.719893	0.471706	0.985959	0.769412	1.0367	0.873771	3.21147	2.64089	2.26299	1.27613	0.797636	0.626102	0.90359	0.628233	1.1943	0.859116	1.32357	1.0416	1.10503	0.877802	0.527986	-0.346168
CDC5L	Connector	-2.63561	3.93823	11	85.3636	0.00284785	0.426156	0.588434	-0.273749	0.399951	0.117794	0.703912	-0.362979	0.50065	-0.254729	0.890865	-0.64127	0.871556	-0.543356	0.431884	-0.171178	0.429408	-0.220642	0.400157	0.191514	0.624422	-0.42239	0.68724	-0.456303	0.457971	-0.203304	0.209818	0.0311378	0.682644	-0.124264	1.98339	-0.993352	0.437594	-0.180272	0.251891	-0.0571907	0.337984	-0.00111134	0.517019	-0.264856	0.459819	0.273207	0.444842	-0.236941
CDK1	Target_DEG	-3.54129	4.94082	50	94.08	0.00400337	0.465517	0.887211	-0.507823	0.59824	0.341049	1.47696	-1.15258	0.56786	-0.262519	0.892554	-0.607789	0.933989	-0.624972	0.7242	-0.464081	0.53041	-0.304853	0.648513	0.390488	0.487274	-0.223575	1.26568	-1.00465	0.370457	0.115188	0.302804	0.0754916	1.10025	-0.570987	1.60384	-0.685275	0.215451	0.00520168	0.906463	-0.704817	1.22109	-0.964366	0.77259	-0.457578	0.521873	-0.286156	0.5887	-0.35413
CDKN1A	Target_DEG	3.5956	4.93057	29	98.5517	0.000514969	0.447337	0.694342	0.319702	0.326273	-0.0753665	0.768466	0.433618	0.777799	0.490168	0.600979	0.335355	0.465634	-0.116941	0.652641	0.37354	0.477296	0.255868	0.745938	0.473626	0.75789	0.514381	0.881118	0.604482	0.467644	0.218958	0.932526	0.67568	1.49964	1.00163	2.3318	1.34997	0.339065	-0.122909	0.441229	0.214547	0.41888	0.131731	1.16618	0.89495	0.753414	0.489189	0.48789	-0.247672
CEBPA	TF+Verification	0.466362	1.96243	29	99	0.00206271	0.468111	0.594779	-0.0762275	0.590865	-0.283441	0.593065	0.242461	0.517508	0.133468	0.566307	0.284285	0.642676	-0.261291	0.634239	0.380779	0.416767	-0.111819	0.369166	0.0742519	0.596275	0.23024	0.420538	0.104265	0.625825	0.26945	0.520578	-0.257509	0.835135	-0.0461122	1.32909	0.169125	0.391401	-0.102235	0.293547	0.0566009	0.401195	0.0908452	0.404027	0.0233721	0.607164	-0.318494	0.477397	0.220718
CEBPB	TF+Verification	2.74854	4.02075	29	109.172	0.000372474	0.467244	1.75006	1.3856	0.29327	-0.0573546	0.568213	0.323659	0.746521	0.506746	0.634651	-0.318562	0.748588	-0.426799	0.904906	-0.613754	0.612768	0.403433	0.28694	0.0660198	0.927657	0.704293	0.518495	0.285171	0.555737	0.322646	0.511989	0.292595	3.13202	2.6481	3.7614	2.93569	0.527582	0.286497	0.482342	0.280525	0.832669	0.553134	1.26805	0.998213	0.751436	0.504309	0.50986	0.254228
CEP120	Not_Target_DEG	-3.97193	5.44605	3	193.333	1.01134e-05	0.409091	0.799565	-0.464686	0.201696	0.0562154	0.918942	-0.784047	0.91292	-0.625425	1.04183	-0.651978	0.565087	-0.231762	0.738193	-0.577783	0.507497	-0.397049	0.194941	-0.098931	0.879778	-0.544619	0.521513	-0.37163	0.42058	-0.365601	0.215976	0.100271	0.933906	-0.519947	1.15253	-0.639366	0.19489	-0.102342	0.211026	-0.188072	0.637344	-0.423838	0.589179	-0.434031	0.229955	0.0226919	0.36384	-0.23123
CEP250	Connector	-1.42157	2.84065	15	99.2	0.000770921	0.453782	0.415308	0.0235627	0.799961	0.446633	0.343161	-0.000983409	0.613388	0.314575	0.778876	0.462432	0.684913	0.344804	0.452198	-0.177756	0.288806	0.0647858	0.578203	0.315071	0.647161	-0.358868	0.36535	-0.0521922	0.395118	-0.10439	0.628767	-0.369958	1.19396	-0.641558	1.74349	-0.629343	0.603177	-0.307299	0.754838	-0.523379	0.902458	-0.613851	0.346573	-0.000134011	0.990398	-0.728909	0.554979	-0.311092
CEP78	Not_Target_DEG	-4.06201	5.24981	4	67.75	3.42512e-06	0.363462	0.93734	-0.76481	0.510863	-0.17959	1.13934	-0.841966	1.05605	-0.863399	1.43054	-1.16977	0.809962	-0.52111	1.0463	-0.719972	0.530394	-0.284586	0.45278	0.253388	0.749424	-0.482187	0.645959	-0.533655	0.898389	-0.572172	0.412109	-0.178187	1.7565	-1.23848	2.9702	-2.18021	0.443331	-0.182035	0.718459	-0.410508	1.02618	-0.594076	1.07947	-0.925898	0.8997	-0.497129	0.529319	-0.336101
CHRNA9	Not_Target_DEG	-3.8668	5.48185	4	146	1.54291e-05	0.383562	0.637709	-0.43046	0.579236	0.278728	1.01705	-0.912933	1.2252	-0.937954	0.589554	-0.331567	0.334058	-0.192622	0.537137	0.271019	0.792638	-0.637944	0.80984	-0.676845	0.917039	-0.671926	1.06675	-0.82318	0.962154	-0.821055	1.05477	-0.94126	1.18885	-0.731411	1.45286	-0.536279	0.83031	-0.490789	0.25888	-0.103609	0.194112	-0.00252544	1.45047	-1.1224	0.815181	-0.648567	0.296447	0.109985
CHRNE	Target_DEG	2.18963	4.20538	2	99.5	5.81435e-06	0.354098	1.26836	0.444175	0.481206	-0.211316	1.09833	0.475237	0.923231	0.468941	0.660069	0.501817	0.769715	-0.0482343	0.494435	-0.424905	1.00008	0.469404	0.5099	-0.226251	0.697304	0.362482	0.777676	0.358089	1.44859	0.940882	0.60291	0.0791313	1.06024	0.580655	3.96632	2.53338	0.713904	0.213106	0.420611	0.0471715	0.721889	-0.0615808	0.952937	0.346061	0.745261	-0.277084	0.666864	0.263342
CHUK	Diamond	-1.12907	2.56599	36	103.25	0.00105791	0.470149	0.627911	0.246648	0.523148	0.274774	0.467737	0.127545	0.364221	0.0353164	0.536218	-0.272523	0.564032	-0.241481	0.456821	0.194522	0.449472	0.225225	0.452623	0.18021	0.395894	0.143709	0.289366	0.0120999	0.508776	0.235593	0.631886	-0.394047	0.955239	0.419588	1.04901	0.115989	0.663387	-0.439341	0.587111	-0.388455	0.379454	0.0811932	0.942863	-0.623698	0.265727	0.0178031	0.704472	-0.489507
CISH	Target_DEG	2.06023	4.07656	5	60.8	2.88635e-05	0.365571	1.31797	0.498696	0.821936	-0.549364	0.571809	0.0612783	0.939689	0.348091	0.522654	0.161236	0.421304	-0.0381835	0.514828	-0.309155	0.728669	0.281088	0.569513	-0.134933	0.863662	0.310596	0.788977	0.349657	1.06969	0.519275	0.779023	0.449841	2.2131	1.17701	2.92283	1.58365	0.255886	0.00686189	0.223368	0.0997663	0.278045	0.0247832	0.813733	0.190321	0.231563	0.00916262	0.403394	0.222599
CLEC7A	Connector	2.68005	3.69565	4	42.25	0.000646541	0.347586	2.38983	1.91198	0.776376	-0.545449	1.85268	1.46667	1.8937	1.46695	0.336643	0.00464516	0.476586	0.111705	0.525636	0.302746	1.30827	1.04045	1.0255	0.722026	1.53272	1.2492	0.861524	0.632199	1.6668	1.34746	0.732608	-0.446844	3.38647	2.7829	3.8458	2.75004	0.547413	0.315779	0.498493	-0.279418	1.409	1.04806	0.817964	0.520823	0.969609	0.588684	0.815686	-0.498424
CMKLR1	Target_DEG	3.04264	4.31079	0	0			0.309447	0.261693	0.773576	-0.399943	0.946185	0.673971	0.620205	0.38239	1.2058	0.349553	0.39207	0.0905586	0.622651	0.0591299	0.270468	-0.0506405	1.54619	1.14886	0.608991	0.405861	0.887249	0.111422	0.515125	0.0806544	0.897397	0.340461	1.595	1.07031	1.09769	0.81722	0.816087	0.457154	1.25971	0.75918	1.21669	0.75397	0.412157	0.288723	0.912616	0.622943	0.553161	-0.11507
CNN2	Connector	3.15348	4.92343	4	107.25	6.82662e-05	0.361896	1.87835	1.46648	0.43133	-0.0833788	1.2186	0.870721	0.888124	0.553534	0.378107	0.156881	0.531151	-0.196171	0.7277	-0.418316	0.71685	0.49669	0.262106	0.0195644	1.18615	0.846764	1.12177	0.74892	1.08907	0.709544	0.781075	0.430378	2.44399	1.75884	3.10778	2.10767	0.569024	0.231575	0.632499	0.255794	0.605586	0.212202	1.35361	0.873308	1.21701	0.512737	0.328383	0.0760762
CNOT1	Connector	-2.01297	3.87549	13	116.077	0.00082349	0.447602	0.723365	-0.189582	0.425581	0.071712	0.47376	-0.205214	0.509218	-0.134424	0.507464	-0.237191	0.513607	-0.149942	0.516808	-0.155398	0.495844	-0.141187	0.501512	-0.192603	0.565694	-0.245278	0.620786	-0.309853	0.484589	-0.156058	0.423141	-0.0275816	0.973299	-0.249205	1.82805	-0.727658	0.334317	0.049744	0.360274	0.0252423	0.318202	0.0774781	0.608617	-0.0922605	0.481783	0.0719135	0.395531	0.021104
CNOT10	Connector	-1.74905	3.36136	7	112.571	0.000494915	0.426396	0.352995	0.0227293	1.07071	0.789989	0.275427	-0.060251	0.370957	0.124269	0.355508	0.0677405	0.298315	0.0724504	0.423745	0.139422	0.570046	0.323286	1.01758	0.616499	0.250925	-0.0385222	0.296606	-0.0196476	0.273471	0.00508667	0.598256	-0.356068	0.689841	-0.179834	1.46092	-0.735101	0.496903	-0.282512	0.40048	-0.216022	0.349458	-0.137563	0.795222	-0.472164	0.398889	-0.230511	0.543347	-0.242239
CNOT3	Connector	1.48478	3.33837	8	110.5	0.00057417	0.431015	0.478147	0.0701606	0.280604	-0.0742123	0.418791	0.0977086	0.487649	-0.133928	0.605484	0.218301	0.454285	-0.103134	0.255204	0.0531651	0.375693	-0.131665	0.509438	0.33054	0.368637	0.0855141	0.56265	0.204476	0.338826	-0.083342	0.269883	0.0412286	0.679077	0.30371	1.259	0.378245	0.524795	0.259327	0.32967	-0.0652677	0.398738	0.0747043	0.469352	0.139927	0.408639	-0.165948	0.479072	-0.196552
CNOT6L	Not_Target_DEG	-3.84059	5.40436	6	13.8333	2.69008e-05	0.326707	0.183364	-0.0385807	0.450417	0.233584	0.572909	-0.317598	0.348761	0.0145992	0.648013	-0.252529	0.449729	-0.269234	0.538075	0.375388	0.530066	0.290549	0.514395	0.230918	0.31958	-0.0516741	0.404117	-0.162097	0.397483	0.21908	0.473626	-0.295612	0.655853	-0.396717	1.49115	-0.761348	0.367514	-0.247403	0.410794	-0.305338	0.394935	-0.282242	1.01181	-0.855988	0.388394	-0.169059	0.953746	-0.806385
CNOT9	Connector	-1.81998	3.35416	7	100.857	0.000362291	0.412889	0.82191	-0.450051	0.32877	-0.0871997	0.619614	-0.374532	0.985445	-0.791661	1.00641	-0.780719	0.928784	-0.581473	0.651325	-0.351822	0.690349	-0.443157	0.49768	-0.160291	0.947037	-0.649506	1.13678	-0.757626	0.846934	-0.534558	0.513643	0.345181	0.792489	-0.343516	2.67195	-1.57553	0.263302	0.119821	0.471652	0.323706	0.394364	0.204147	0.335293	0.0548643	0.584402	0.387567	0.411304	0.144743
CNST	Connector	-2.9773	4.64097	2	8.5	0.0026455	0.302763	0.710117	-0.282273	0.445554	0.0558427	0.658341	-0.17165	0.536967	-0.108388	0.886151	-0.51809	0.640714	-0.11014	1.6617	0.989308	0.587782	-0.369013	0.455525	0.0380325	0.90148	-0.332909	0.405048	-0.0121264	0.546394	-0.181911	0.52333	-0.0928746	1.17701	-0.547561	1.44943	-0.678527	0.501097	-0.176218	0.342453	-0.0557867	0.546087	0.146466	1.09264	-0.508989	0.466815	0.00517765	0.388278	-0.0546095
COBL	GWAS	-1.88844	2.76549	3	173.667	0.000104528	0.402342	0.730177	-0.514373	0.555243	0.311734	1.05923	-0.831537	0.643383	-0.460985	0.264741	-0.0884791	0.327926	-0.12067	0.545906	0.398965	0.178666	-0.0945827	0.306103	0.0984279	0.427556	-0.309904	0.336071	-0.143337	0.845056	-0.688259	0.0937886	-0.0158764	1.10749	-0.776396	1.84217	-1.11536	0.0793983	0.032742	0.23595	-0.117806	0.172136	-0.113032	0.184299	-0.00122967	0.284825	-0.124647	0.412824	0.197825
COL11A2	GWAS	1.44424	3.36188	2	15.5	1.78786e-05	0.310472	0.275852	0.119087	0.436711	-0.255069	0.467011	0.206856	0.185172	0.0139872	0.662696	0.361636	0.773965	0.575993	0.40288	0.155115	0.420973	0.173065	0.315065	-0.0773341	0.414662	0.250227	0.721439	0.503366	0.651864	0.476467	0.440342	-0.230046	0.67963	0.182452	1.73732	0.719147	0.587853	-0.339673	0.420814	-0.129646	0.567864	-0.283605	0.402249	0.0598199	0.647337	-0.501084	0.370957	0.152084
COL18A1	Target_DEG	3.01141	4.5085	10	144.6	0.000267695	0.448133	1.0112	0.576375	0.67904	-0.289933	0.444588	0.179352	0.641546	0.283515	0.827112	0.592678	0.613354	0.317458	0.301282	-0.06462	0.438072	0.230152	0.332909	0.0791719	0.625702	0.378356	0.766795	0.546665	0.493415	0.275823	0.334713	0.0841586	0.961248	0.390652	1.77562	0.894109	0.427884	-0.176142	0.279729	-0.0861167	0.312069	-0.0717194	0.469725	0.0778015	0.589485	-0.301916	0.445349	0.21128
COL1A1	Target_DEG	3.33884	4.68835	10	87.1	0.000238455	0.414929	1.3845	0.947571	1.01159	0.71783	0.485212	0.226558	0.90477	0.55799	0.979094	0.69086	0.938591	0.519647	0.458828	-0.136162	1.73495	1.54203	0.72949	0.426643	0.918009	0.712464	1.15318	0.837623	0.571715	0.305094	0.621625	0.288408	0.928698	0.345773	1.46179	0.36491	0.456937	-0.207017	0.269942	0.0509599	0.481698	-0.233062	0.536934	0.183156	1.53832	1.19199	0.62523	0.419092
COL3A1	Target_DEG	2.75229	4.09938	3	52.6667	5.32326e-06	0.345048	0.924721	0.545507	1.00561	0.714337	0.466169	-0.21445	0.279439	-0.0213109	0.680505	0.469747	0.74764	0.472318	0.525583	-0.235662	1.85715	1.47829	0.725864	-0.435192	0.651749	0.404342	0.853275	0.607472	0.369622	0.047385	1.06646	0.591499	1.11246	0.638141	1.96418	0.89916	0.209543	-0.0249402	0.794639	0.430951	0.206002	0.0651576	0.817042	0.505907	2.21167	1.6474	1.05524	0.710823
COP1	Connector	0.431669	2.18396	19	117.632	0.000502185	0.460414	1.6081	1.199	0.495632	0.247436	0.584551	0.283136	0.483853	0.171098	0.62066	-0.339665	0.556903	-0.253137	0.353345	0.148153	0.400079	0.182378	0.489275	0.29615	0.378379	0.0949244	0.400764	-0.0784808	0.630788	0.372544	0.601523	-0.379923	1.77813	1.16796	1.88678	0.733749	0.529371	-0.293093	0.584364	-0.381105	0.326018	0.0619701	0.752207	-0.342515	0.389591	-0.163447	0.895146	-0.640021
COPS5	Connector	-1.18486	2.6258	45	78.8444	0.00328477	0.440816	0.670359	-0.26653	0.413971	0.129062	0.68959	0.346823	0.436004	0.116207	0.429442	-0.147994	0.863486	-0.500694	0.573917	0.272851	0.527876	0.281725	0.531721	0.260425	0.281462	-0.00364779	0.576363	0.26683	0.390383	0.111964	0.349485	-0.0969375	1.39124	-0.832525	1.94158	-0.855062	0.56104	-0.329445	0.263134	-0.0379636	0.333837	0.0452331	0.845977	-0.499911	0.264821	-0.00518388	0.739893	-0.492481
CORO2B	Target_DEG	-3.27458	5.97317	1	6	0	0.252927	0.852642	-0.668926	0.813917	0.169227	0.595129	-0.35277	0.825309	-0.454846	0.170305	-0.11913	0.203209	0.0528705	1.17533	-0.416363	0.976677	-0.486507	1.22828	-0.532514	0.515402	-0.35278	0.419929	-0.323759	1.00804	-0.509478	1.10441	-0.469229	1.41637	-0.623676	1.69925	0.00136404	0.690617	0.103427	1.15612	0.428975	0.510732	-0.113743	1.50341	-0.49116	0.448099	-0.162832	0.989124	0.254688
COTL1	Not_Target_DEG	3.45855	5.55935	6	137.667	0.000121176	0.411093	2.86632	2.32548	0.578943	-0.325573	0.900344	0.59087	1.47375	1.19901	1.1184	0.896243	0.313212	0.0754749	0.272228	-0.000292196	1.10881	0.816362	0.90836	0.802542	1.65602	1.20923	1.29521	1.01125	1.10304	0.860342	0.34056	0.166096	3.07837	2.27727	3.97184	2.8017	0.301372	0.0929544	0.312609	-0.0935023	0.37732	0.12617	1.521	1.0363	0.587988	0.226204	0.53683	-0.394598
CRABP2	Target_DEG	3.39375	4.85971	3	200.667	0	0.387295	1.5674	1.32258	0.382849	0.139164	0.875432	0.648631	0.777175	0.608557	0.538585	0.35171	0.681525	-0.310001	0.872764	0.666715	0.144277	0.0232583	0.70143	0.520652	1.23922	0.963682	0.821462	0.691396	0.259596	-0.09477	0.658346	0.453157	1.20165	0.663196	1.59498	0.656864	0.494984	-0.177008	0.509617	0.263626	0.240588	0.0200669	1.53602	1.19636	1.05422	0.877641	0.438707	0.311528
CREB5	Target_DEG	2.83163	4.46543	13	120.077	0.000360037	0.448399	2.87215	2.351	1.23675	-0.890156	0.913938	0.442462	0.941171	0.496499	0.721841	-0.388092	0.583125	0.109781	0.626083	-0.31118	1.2135	0.919829	0.893872	-0.671319	1.45892	1.01318	1.07081	0.704786	1.20616	0.848156	0.754708	0.528139	4.78	4.15587	5.59667	4.44553	0.893764	0.664619	0.576919	0.32431	1.31346	0.986598	2.40487	1.97265	0.724319	0.520923	0.492032	0.190301
CREBBP	Diamond	2.32105	3.70679	60	114.367	0.00384632	0.485549	1.06246	0.612494	0.35778	-0.102054	0.63924	0.29467	0.545335	0.205566	0.398824	0.104922	0.490996	-0.182705	0.299936	-0.041185	0.315243	-0.0700709	0.287588	-0.030438	0.299137	-0.00129082	0.379533	0.0847601	0.347467	-0.0504299	0.389804	0.179988	1.52321	0.904153	2.18851	1.13691	0.767538	0.523829	0.268428	0.0659452	0.659177	0.371987	0.540969	0.218776	0.322772	0.082844	0.296019	0.057531
CRYBG2	Target_DEG	2.74154	4.12812	5	225.6	5.40975e-06	0.438261	0.834355	0.417672	0.263494	-0.0135066	1.35657	1.08556	0.970193	0.720068	0.96158	0.666195	0.740164	0.329751	1.30153	1.05179	0.586512	0.318425	0.3241	-0.187235	0.907548	0.399852	0.949306	0.656129	0.634656	0.421507	0.570513	-0.263842	0.591464	0.167163	1.79683	0.643814	0.638791	-0.366415	0.498023	-0.218448	0.224364	-0.0116394	0.693793	0.357555	0.343339	0.0636409	0.39494	0.234892
CSF1	Target_DEG	2.61307	4.17235	5	119.8	1.6511e-05	0.404278	1.36301	0.695853	0.434507	-0.202617	0.384867	0.111362	0.668741	0.235509	0.504868	0.14573	0.307134	-0.0446146	1.25471	-1.06723	0.252934	-0.0196336	1.09279	0.870132	0.443364	-0.162673	0.553397	0.287018	0.479754	0.292721	1.14824	0.963689	2.95361	2.2018	2.27918	1.31631	0.823795	0.483536	0.24124	-0.1022	0.771303	0.482111	1.21721	0.93757	0.431631	0.158044	0.420412	0.349766
CSF1R	Target_DEG	3.76226	5.11231	14	115.643	0.00289214	0.452153	1.41764	0.903068	0.864562	-0.565098	1.03736	0.786609	0.934402	0.600349	0.427575	0.16354	0.449325	0.116141	0.682079	-0.45547	0.634148	0.359986	1.25142	0.955997	0.82834	0.494878	0.775594	0.456733	0.380325	-0.0851501	0.705314	0.4599	1.92764	1.30847	2.07643	0.984641	1.02402	0.793025	0.931997	0.764321	1.20916	0.946977	0.929736	0.64016	0.750979	0.519288	0.257288	0.0241526
CSF2RA	Target_DEG	3.12918	4.29514	3	46.6667	0.000811429	0.342702	2.31908	1.92128	0.620293	-0.289769	1.32336	0.976175	1.42115	1.1394	0.356583	0.145698	0.300205	-0.0682127	0.411498	0.236303	0.811382	0.651661	1.03491	0.795325	0.9103	0.627044	1.18039	0.797667	0.834523	0.651734	0.236112	-0.0288389	3.23585	2.81447	3.81846	3.28228	0.348547	0.122509	0.690445	0.361748	1.10972	0.894973	0.850143	0.621713	0.82928	0.702018	0.504932	0.26939
CSF3R	Target_DEG	4.00006	5.34384	6	138.833	0.000183052	0.425676	4.65652	4.11034	1.80245	-1.52081	2.20319	1.90229	2.87817	2.57166	1.53175	1.2836	0.834619	0.612339	0.41313	-0.167073	2.76275	2.42318	0.638671	-0.433885	3.30554	2.91703	2.46326	2.16225	2.75222	2.38684	0.536714	0.283088	5.52239	4.78271	5.76825	4.80015	1.00783	0.878732	0.244324	-0.0626869	1.22677	0.992353	3.07267	2.77843	0.270292	-0.0624459	0.277784	-0.0970545
CSH2	Target_DEG	1.92833	4.54754	1	10	0	0.301315	0.57961	0.0234819	0.608336	-0.416859	1.38172	0.943834	0.280233	-0.0213915	1.37924	1.12095	1.38021	1.02886	0.121393	0.0162728	0.522657	0.430796	0.481837	-0.349229	0.548943	0.426028	1.09032	0.853571	0.354127	0.224043	0.24933	-0.00542329	1.45848	-0.210238	1.99067	0.658912	0.193655	-0.0274681	0.464343	-0.341938	0.540702	-0.126249	0.531158	-0.25904	0.600431	-0.145264	0.419942	0.30668
CSNK2A1	Connector	-1.15695	2.55055	71	117.535	0.00980331	0.491547	0.606903	-0.224891	0.4768	0.17984	0.615874	-0.279315	0.540671	-0.22657	0.572481	-0.274303	0.648421	-0.310044	0.579218	-0.325146	0.497622	-0.245764	0.413817	-0.133419	0.680229	-0.394055	0.388362	-0.10093	0.544058	-0.262734	0.668137	0.407647	1.36828	-0.819904	1.52391	-0.485944	0.442082	0.200829	0.324979	0.0979397	0.449757	0.154531	0.408379	0.0710284	0.483784	0.228051	0.444979	-0.181057
CSNK2B	Connector	-0.031732	1.46337	21	83.9048	0.00058646	0.445755	0.602601	-0.1501	0.332379	0.0913313	0.576285	-0.214807	0.476539	-0.170518	0.523607	-0.234683	0.672414	-0.318352	0.354024	-0.0931676	0.39366	-0.150436	0.346714	-0.0657852	0.428712	-0.135973	0.403154	-0.119595	0.438212	-0.14549	0.469265	0.255798	0.79493	0.200621	1.37057	-0.373854	0.705956	0.501694	0.649162	0.471431	0.879795	0.604323	0.52878	0.255465	0.376231	0.138044	0.260268	0.0421909
CTCFL	TF	0.472692	1.95931	5	109.2	0.000144714	0.406015	0.486424	0.136912	0.646159	-0.217545	0.274503	-0.0143314	0.783729	0.537567	0.336154	0.142544	1.37986	0.994846	0.26441	-0.0814675	0.329808	-0.184951	0.608743	-0.216258	0.226816	0.0485228	0.589705	0.324563	0.668109	0.355602	0.360299	-0.100844	0.720904	0.299444	2.14303	1.30927	0.48966	-0.2375	0.2357	-0.0150747	0.288104	0.00954116	0.39779	-0.00616775	0.53587	-0.135166	0.536903	0.189285
CTLA4	GWAS	1.44318	2.92279	7	36.1429	0.000806276	0.345363	0.963997	0.375502	0.549018	-0.296086	0.467961	-0.111427	0.678348	0.381686	0.431666	-0.092775	1.06823	0.779672	0.446428	-0.155997	0.219645	0.0297363	1.24678	0.438667	0.245534	0.018741	0.314528	-0.0313261	0.57924	0.297349	0.380487	0.0345655	1.60488	0.797627	2.07382	1.20733	0.176827	-0.0248706	0.35485	0.0668351	0.317371	0.0141455	0.669746	0.314043	0.431708	0.0880529	0.340058	0.0203802
CTNNB1	GWAS	-1.56439	2.90404	54	116.87	0.00196349	0.481836	0.565221	-0.196677	0.570882	0.307387	0.722298	-0.429413	0.55648	-0.268393	0.414593	-0.125786	0.391227	-0.0253591	0.380884	-0.103801	0.304835	0.0748255	0.301283	-0.0389869	0.318218	-0.063792	0.550294	-0.274812	0.421642	-0.163342	0.330947	0.0734687	0.961092	-0.44864	2.48445	-1.45501	0.434625	-0.196704	0.38555	0.172402	0.310107	0.0196741	0.625915	-0.319969	0.46938	0.204613	0.262903	-0.0296859
CUL3	Connector	-2.26404	3.67601	57	82.4386	0.00304805	0.414701	0.540708	-0.185566	0.438452	-0.159363	0.39132	-0.0521847	0.555914	-0.260684	0.714985	-0.440924	0.669367	-0.333979	0.445138	0.167349	0.336447	-0.104184	0.454045	-0.181203	0.546442	-0.285023	0.63685	-0.352306	0.277069	0.0166076	0.381896	-0.124386	0.612822	-0.0888768	1.50192	-0.397905	0.274259	-0.0252166	0.290511	0.0528865	0.638955	0.353074	0.476657	-0.136963	0.447785	0.206128	0.262933	0.00468012
CUL4B	Connector	-1.77323	3.14292	30	83.3667	0.00261083	0.453782	0.431717	0.0781975	0.446075	0.152843	0.382344	-0.0176905	0.384836	0.0574203	0.549865	-0.244115	0.374555	0.0447584	0.531531	0.209598	0.349734	0.118742	0.344934	0.0707339	0.520624	0.242508	0.337207	0.035375	0.363757	0.0841292	0.714492	-0.459026	0.539607	0.0404933	1.14877	0.127064	0.439164	-0.186192	0.469041	-0.234291	0.364683	0.06761	0.580268	-0.224467	0.39461	-0.123424	0.742905	-0.491952
CUL5	Connector	-3.13604	4.49898	33	71.0909	0.00221487	0.438007	0.779675	-0.406982	0.634047	0.333118	0.539699	-0.178881	0.59603	-0.267873	0.831149	-0.560403	0.738698	-0.403447	0.371604	0.0552826	0.372724	0.105936	0.441876	0.175346	0.494387	-0.196662	0.44483	-0.127384	0.333354	0.0403892	0.707919	-0.416677	1.7603	-1.23459	2.96888	-1.89712	0.5668	-0.313231	0.524152	-0.278584	0.53801	-0.250155	1.3477	-0.975218	0.34794	-0.0737103	0.828154	-0.56884
CUX1	GWAS	2.30858	3.7682	177	194.271	0.0805863	0.519231	0.61311	0.212648	0.471708	0.196959	0.516211	0.134805	0.661965	0.317795	0.603232	0.306805	0.635867	-0.285763	0.451815	0.148621	0.29022	-0.0452658	0.425882	-0.131786	0.46463	0.17504	0.390467	0.0774401	0.356356	0.0608916	0.43376	0.182695	0.933851	0.340649	1.47756	0.441749	0.359777	0.114115	0.26989	0.0392959	0.497406	0.177996	0.570212	0.22891	0.302912	0.0385026	0.426826	-0.169283
CXCL1	Target_DEG	2.37761	4.75796	3	66.6667	0.000320512	0.343793	3.74758	1.96406	2.00756	-1.34647	1.57444	0.622813	2.44218	1.29036	0.70357	0.215459	0.593463	-0.14614	0.317531	0.0704585	1.45603	0.360143	0.973841	0.658778	2.2976	0.961306	1.77491	0.861889	1.89067	0.868601	0.355148	0.200068	3.9197	1.77729	4.05503	1.39161	1.23898	-0.848889	0.820336	-0.524346	1.1908	-0.490357	1.94565	0.670586	0.307933	0.0838565	1.11473	-0.832681
CXCL14	Not_Target_DEG	3.12689	6.16953	1	16	0	0.299406	2.57056	0.133493	0.157427	0.100129	1.55226	-0.28056	2.89224	0.263792	1.11956	0.238435	0.664761	-0.0641743	0.341649	0.168705	0.840438	0.253141	0.713696	0.256149	1.39394	0.248748	2.28996	0.906238	1.36912	-0.109758	2.9615	2.36388	5.09295	0.776796	5.0769	0.88087	0.3702	0.0954622	1.75426	1.2333	0.522916	0.215995	3.03401	1.5966	1.56105	1.15892	1.17496	0.788287
CXCL2	Target_DEG	2.32913	4.39842	7	113.714	0.0013984	0.424958	3.11575	1.78073	1.44428	-0.916113	1.43764	0.785819	1.77749	0.868482	1.0455	-0.549314	0.606741	0.158656	0.260045	-0.0884711	1.23073	0.391915	0.808453	0.488049	2.02046	1.05304	1.6121	0.792429	1.37508	0.551377	0.246925	-0.103191	3.72001	2.12185	4.7199	2.6719	0.504111	-0.148791	0.55972	-0.319425	0.943448	0.474694	1.45351	0.480298	0.934573	0.730812	0.752496	-0.450561
CXCL3	Target_DEG	2.09028	5.91284	2	9	4.02874e-06	0.266479	5.90291	0.902668	1.61927	-0.160312	3.07845	0.677006	3.17949	0.149674	1.06361	-0.0801851	0.871759	0.162361	0.43083	-0.213024	3.28174	-0.167269	0.714176	0.234896	4.34786	0.658664	2.949	0.512724	2.98431	0.0560314	0.415373	-0.266692	6.11126	0.573371	6.49711	0.804151	0.831133	-0.0362769	0.628342	-0.270949	1.71636	-0.183308	3.18198	0.202701	0.451184	-0.128452	0.464989	-0.156397
CXCL5	Target_DEG	3.21526	6.13825	5	94.2	0.000792553	0.399155	4.44792	1.78059	1.6223	-0.755845	2.22076	0.885857	2.60758	1.08579	0.980258	0.425586	0.495248	0.0536276	0.213556	0.0590363	2.13865	0.586886	0.886075	-0.425031	2.69391	0.940925	2.40972	1.16579	1.84205	0.406669	0.633985	-0.0333509	4.6332	1.58693	4.96826	1.14278	0.435911	0.0522283	0.554402	-0.256444	0.819795	0.195178	2.06115	0.193664	0.442862	-0.00233301	0.36694	-0.0804634
CXCL6	Not_Target_DEG	2.5871	5.62898	5	86.8	0.000626404	0.360343	4.9301	2.38298	1.12958	-0.266712	2.0356	0.833384	3.30451	1.87779	0.656755	0.145612	0.559364	0.207656	0.784866	0.550619	2.41335	0.91259	0.532724	0.131528	3.12518	1.3409	2.46348	1.30883	2.44996	1.08165	0.760927	-0.149882	4.92729	1.8487	4.88915	1.30675	1.47718	-0.997043	1.03316	-0.690962	1.23566	-0.557923	2.44032	0.500955	1.32453	0.871351	0.867185	-0.625187
CXCL8	Target_DEG+Verification	4.17088	5.9107	6	41.8333	0.000350498	0.348387	3.58793	2.43865	2.54224	-1.98724	2.26282	1.63442	2.81665	1.99093	1.2316	0.839093	1.26826	0.915754	1.31268	1.07288	2.25924	1.5437	0.37531	-0.185505	2.95117	2.15605	2.12914	1.52726	2.75331	2.08038	1.12226	0.983463	4.8797	3.52589	5.10705	3.68714	1.03844	0.698406	0.487487	-0.324517	1.66258	1.16388	3.11198	2.36233	1.17002	0.843532	0.498645	-0.362564
CXCR1	Target_DEG	3.94643	6.42701	7	11.8571	0.000624103	0.320203	6.61013	5.09169	2.48735	-1.83681	3.41439	2.58203	4.03512	3.1944	1.275	0.864008	1.0576	0.761662	0.521754	0.0368843	3.76196	3.28986	1.05887	-0.779775	4.69977	3.83762	3.35129	2.61186	3.69554	3.11108	0.313595	-0.0692153	7.27309	5.87252	7.58534	6.06494	1.51863	1.15891	0.878406	0.517767	2.4341	1.81221	3.99952	3.4283	0.798692	0.447474	0.424054	0.143662
CXCR2	Target_DEG	3.69869	6.05	7	40.5714	0.00241749	0.361549	6.09324	4.90879	1.70617	-1.0811	2.84005	2.22086	3.62534	2.86523	1.48555	1.10283	1.02281	0.657134	0.842535	0.398726	3.38138	2.93907	0.442013	-0.178785	4.33823	3.54077	2.97987	2.26069	3.30924	2.74548	0.500564	-0.228145	6.42736	5.20326	6.75704	5.32099	0.819465	0.430797	0.527466	0.197019	1.66164	1.2539	3.15525	2.53026	0.535849	-0.19799	0.749643	-0.473522
CXCR4	Target_DEG	3.04265	4.5123	15	79.2667	0.00317255	0.427119	3.10415	2.43707	0.331939	0.0572976	1.55595	1.2717	2.97857	2.62844	1.16719	0.881127	0.935176	0.600586	0.478893	0.172944	0.878854	0.587297	0.740477	0.457547	1.50431	1.14519	1.71619	1.38372	1.59732	1.25936	0.972338	0.59762	5.21692	4.31615	5.55429	4.19602	0.481954	0.274738	0.792713	-0.520959	0.517284	0.30692	1.91997	1.43741	0.777934	0.402125	0.70189	-0.386674
CYBB	Target_DEG	2.83018	4.31364	3	149	5.73563e-06	0.39171	1.51656	1.13215	0.84343	-0.730047	1.64073	1.53454	1.26646	1.11706	0.455857	0.118851	0.26412	-0.0692352	0.682449	-0.436471	0.452995	0.268442	2.07765	1.96364	1.22362	0.899638	0.659399	0.317953	1.10068	0.931491	1.81132	1.53003	3.20526	2.46794	1.95648	1.15954	1.2876	1.04006	1.07642	0.826052	1.7021	1.38855	1.26916	0.915859	1.1919	0.862807	1.089	-0.875347
CYP27C1	Not_Target_DEG	3.51541	5.59414	4	138.75	1.52843e-06	0.374257	1.25812	0.835952	0.340981	0.109852	2.0307	1.69767	1.90453	1.54594	0.822772	0.643742	0.390434	-0.217387	0.365323	-0.162623	0.610967	0.419717	0.381656	-0.325006	1.27582	0.969829	1.10947	0.833976	0.411565	0.19626	0.179262	0.0624182	0.896117	0.274677	2.44754	0.894377	0.434962	0.279188	0.251995	0.115079	0.362112	0.227062	1.80433	1.44309	0.429874	0.290705	0.142722	-0.0994537
CYTH4	Target_DEG	3.63071	5.49545	5	39.8	6.08689e-05	0.346789	3.79556	3.19973	1.73146	-1.32541	1.61823	1.05809	2.06438	1.66905	0.792514	0.460427	0.565439	-0.0431419	0.529568	-0.080779	2.36833	2.00204	1.3982	0.754755	2.7261	2.38482	2.14883	1.64277	1.86683	1.50509	1.00236	0.491253	4.62646	4.05891	4.61104	4.02281	1.28118	0.862097	0.452509	0.0628896	1.38388	0.797244	2.40573	1.86369	0.525293	0.268401	0.612238	-0.266579
CYTIP	Target_DEG	3.32846	4.82703	3	100.667	8.09583e-06	0.365217	4.02675	3.70954	1.18336	-1.03708	2.36562	2.03443	2.74223	2.44895	1.2344	0.98321	1.20868	0.840228	0.177898	0.0450438	1.97363	1.65505	1.18469	0.797909	3.06897	2.70616	2.03324	1.67532	3.05569	2.64763	0.816101	0.449604	4.52939	4.08475	5.27747	4.34587	0.563816	0.288723	0.729841	-0.460536	0.550052	0.291207	1.92585	1.68735	0.796972	0.543857	1.27304	-1.15547
DAB1	GWAS	-0.481811	1.82834	13	91	0.00102551	0.431507	0.536374	-0.105757	0.340687	0.106812	0.959505	-0.570988	0.391408	0.027735	0.362401	-0.0738443	1.15394	0.772832	0.328619	-0.0769152	0.67062	-0.369921	0.7914	-0.504268	0.758737	-0.448108	0.399463	0.0372612	0.413323	0.0990547	0.450098	0.157091	0.515234	-0.0127001	1.86007	0.809102	0.447535	-0.195279	0.295661	-0.0487115	0.570042	-0.281771	0.751179	0.458488	0.373716	-0.148647	0.301918	0.0485516
DAD1	Target_DEG	-2.67236	4.83043	3	182.667	2.67828e-05	0.409756	1.10404	-0.516674	0.392931	-0.118635	1.34071	-0.809603	0.859545	-0.510621	0.880909	-0.744621	1.00963	-0.65944	0.663769	-0.426487	0.244218	-0.0265531	0.805858	-0.512578	0.798173	-0.39862	1.04193	-0.803835	0.696294	-0.288505	0.474436	0.320759	1.02823	-0.295903	2.06415	-1.15947	0.160097	-0.000427867	0.529068	0.323917	0.254482	0.102289	0.625546	-0.182939	0.482528	0.32653	0.479603	0.176596
DAXX	GWAS	1.88405	3.34942	23	82.6957	0.000886228	0.428086	0.546384	0.13921	0.295558	-0.0533561	0.338617	-0.00296606	0.629908	0.330316	0.430052	0.149211	0.429577	-0.0956715	0.338557	-0.0240758	0.308174	0.0588568	0.484947	0.184295	0.44611	0.165625	0.361661	0.0877735	0.526912	0.242097	0.467738	0.203558	0.660924	0.149415	1.30683	0.430567	0.551887	0.320124	0.256715	-0.0277214	0.55992	0.246003	0.460605	0.175437	0.421557	-0.158879	0.329713	-0.0424257
DDX3X	Connector	2.02297	3.71409	22	62.8182	0.000433184	0.4017	1.53845	1.14874	1.08562	0.828633	1.052	0.704706	1.28032	0.948819	0.830612	0.543996	1.07046	0.676771	0.711571	0.435486	0.89056	0.636052	0.798463	0.545967	1.10349	0.813631	0.92701	0.560042	1.07799	0.777017	1.24559	-0.941234	0.841383	0.28223	1.1644	0.176315	0.729009	-0.495462	0.830196	-0.590969	0.772442	-0.493032	0.586891	-0.23635	0.59248	-0.305284	0.929314	-0.671351
DFFA	Connector	-2.40485	3.86796	5	101	0.000419781	0.397895	0.525385	-0.152095	0.266253	0.00626455	0.367523	-0.0290619	0.370324	0.0743352	0.373874	-0.093313	0.944975	-0.526437	0.549881	0.240746	0.323755	0.110819	0.586956	0.136714	0.296775	-0.042029	0.685766	-0.388346	0.398269	0.0923934	0.383524	0.102864	1.19515	-0.713357	1.76479	-0.93751	0.339151	-0.121681	0.240909	-0.0339479	0.449369	-0.0327362	1.15841	-0.771137	0.291805	0.0432886	0.571425	-0.342136
DGCR6	Connector	-0.598618	1.99226	8	102.25	0.000467069	0.402342	0.937637	0.524985	0.734633	-0.515691	1.31779	-0.962603	0.785046	-0.433899	0.299928	-0.0136965	0.483416	-0.13677	1.17743	-0.860065	0.25621	0.0277672	0.372047	-0.13452	0.385521	-0.0875226	0.341562	0.0294735	0.367234	-0.0821208	0.283741	-0.0534767	0.670775	-0.181733	1.23879	0.262288	0.315379	-0.105135	0.210446	-0.0204099	0.686948	-0.418739	0.362186	0.125042	0.276213	-0.0641775	0.281713	-0.0839301
DHFR2	Not_Target_DEG	-3.45327	5.47966	3	160.667	5.17039e-07	0.371134	1.07031	-0.605582	0.615101	0.349101	0.873197	-0.503348	0.889253	-0.51054	0.348343	-0.263459	0.229685	-0.024054	0.580456	0.369963	0.236128	-0.00835014	0.105507	0.0428638	0.353977	-0.0233493	0.554192	0.231354	0.380671	0.146404	0.534631	-0.411109	0.861904	-0.150663	2.26006	-0.557029	0.591759	-0.385238	0.376346	-0.213398	0.22264	-0.118952	0.712416	-0.334032	0.344589	-0.240743	0.193532	-0.160534
DISP1	Not_Target_DEG	-3.65451	5.29431	4	185.75	3.87878e-05	0.426637	1.81081	-0.760646	0.405151	0.018032	1.86646	-1.23178	1.02784	-0.331812	1.42386	-0.88388	0.96215	-0.432959	0.771758	0.541694	0.94564	-0.320146	1.01343	0.554569	1.50278	-0.59429	1.26909	-0.701136	0.576291	-0.0166255	0.93545	0.425529	1.71136	-0.730589	3.65787	-1.99694	0.824328	0.445691	0.440009	-0.0864907	0.737991	-0.28446	1.21415	-0.663496	0.585576	-0.239044	0.531935	-0.134386
DNAJC7	Connector	-0.796755	2.02859	9	141.667	0.000391833	0.447602	0.472007	-0.0888125	0.414258	0.199505	0.547696	0.258795	0.644218	-0.351965	0.347172	-0.0627838	0.562276	-0.284259	0.414794	0.112311	0.37783	0.179519	0.634787	0.420703	0.389848	-0.125862	0.592551	0.312232	0.403374	0.179222	0.625161	-0.379221	1.29132	-0.748396	2.80463	-1.87701	0.44584	-0.166201	0.301494	-0.0949333	0.432018	0.116571	0.799196	-0.536203	0.453439	0.16914	0.657952	-0.406163
DOCK2	Target_DEG	2.87586	4.07942	8	104.125	0.000351615	0.424481	2.93532	2.58413	1.11681	-0.825169	1.40152	1.1971	1.32813	1.08827	0.556453	-0.148564	0.604444	0.198974	0.586837	-0.340856	1.0032	0.815175	1.22466	0.852822	1.09886	0.822498	1.18624	0.891795	1.26572	1.07802	0.45265	0.227502	3.97837	3.42666	4.58987	3.58778	0.439478	0.255498	0.218801	0.0240905	1.03824	0.77822	1.18752	0.89571	0.375405	0.18651	1.16431	-0.83797
DSC2	Not_Target_DEG	3.73569	5.66511	5	152.4	3.06191e-05	0.400636	1.91833	1.41927	0.753543	0.514383	0.60825	0.426736	1.15265	0.869178	0.997367	0.818507	1.15696	-0.712029	1.56613	1.38939	1.09166	0.901324	0.617833	-0.459846	1.43692	1.09016	0.938859	0.743551	0.544474	0.351341	1.15812	0.862027	2.42272	2.00326	3.74204	2.44569	0.53027	-0.213668	0.83285	0.578213	0.945239	0.503329	2.69318	2.19648	2.18043	1.86225	0.433655	0.233016
DSG3	Not_Target_DEG	3.99655	5.69921	3	145.667	4.90668e-06	0.362764	1.91612	1.68083	0.351419	-0.0711325	1.00605	0.792589	1.66438	1.54671	1.11416	0.978151	0.255032	-0.0598586	1.21744	1.00399	0.859061	0.794033	0.915482	-0.80482	1.95265	1.74078	1.20612	1.06041	0.449877	0.304257	1.55711	1.40651	2.33131	1.71439	2.47416	1.41572	1.09806	-0.851304	0.849098	0.664249	0.42844	0.231371	2.83897	2.48541	1.30244	1.15248	0.255136	0.11008
DTD2	Not_Target_DEG	-3.91614	6.50849	1	3	0	0.246254	1.18651	-0.705092	0.29188	0.0461376	1.30576	-1.05335	1.20299	-0.795724	1.31653	-0.84866	0.831909	-0.741503	0.447391	-0.431686	0.82258	-0.663222	0.334458	-0.287042	0.692391	-0.494983	1.48736	-1.11356	0.599092	-0.470657	0.362502	0.144096	1.39106	-0.472451	2.83178	-1.14725	0.295089	0.150886	0.480239	0.257461	0.228675	0.2232	0.961928	-0.265887	0.430589	0.353633	0.220921	0.155035
DUSP10	Target_DEG	3.67733	5.16427	12	139.417	9.87193e-05	0.455696	0.680315	0.316018	0.566017	-0.314672	1.7637	1.44022	1.30692	0.922687	0.500661	0.171069	0.877302	-0.450951	0.294622	-0.0341654	0.606235	0.271938	0.686182	0.492542	0.790743	0.447147	1.28815	0.942146	0.356556	-0.0453998	0.416456	-0.00701152	1.3824	0.8173	1.8077	0.721211	0.853553	0.603853	0.854285	0.551846	1.39777	1.16326	1.79643	1.41955	1.97694	1.58373	0.338256	0.0417337
DUSP11	Target_DEG	-2.96757	4.20148	4	219.5	0.000234244	0.438261	0.912946	-0.587059	0.529016	-0.203009	0.532138	-0.354674	0.587957	-0.332985	1.22975	-0.831568	1.07605	-0.696091	0.483707	-0.229173	0.585646	-0.408931	0.716578	-0.399003	1.18024	-0.815064	0.962782	-0.72312	0.706729	-0.489926	0.529627	0.289976	0.44699	-0.130623	1.71389	-0.873028	0.346656	0.115728	0.538673	0.28366	0.789659	0.485535	0.406186	-0.132319	0.633657	0.370806	0.342693	0.0831379
DUSP6	Target_DEG	3.28951	4.42228	12	142.083	0.000142813	0.452153	1.93144	1.53724	0.526383	0.337654	1.68585	1.39191	1.0622	0.758357	0.903875	0.569589	1.13718	-0.848173	0.790181	0.571036	1.05983	0.876115	0.662165	0.431154	1.60288	1.36144	1.46852	1.17293	0.477609	0.247734	0.16241	-0.00684717	1.79423	1.23331	1.67255	0.545211	0.317082	-0.0904332	0.152525	-0.00301011	0.774928	0.599721	0.492251	0.266383	0.471365	0.277738	0.219496	0.0234291
DVL2	Connector	-0.259162	1.50979	15	87.2667	0.000911152	0.439791	0.497227	0.142659	0.730808	0.46322	0.910601	0.628353	0.562934	0.282057	0.505864	0.265152	0.509495	0.114239	0.370194	0.104499	0.321919	0.104978	0.530142	0.279101	0.224372	-0.00081641	0.515802	0.252141	0.347278	0.0420725	0.509178	-0.270301	0.690484	-0.233501	0.733401	-0.00483893	0.269032	0.0274713	0.567671	-0.357247	0.397998	-0.13175	0.57025	-0.275703	0.808915	-0.525204	0.278157	-0.0516774
DYSF	Target_DEG	3.16576	4.25591	3	232.667	2.22815e-05	0.42117	3.73187	3.39832	0.848021	-0.600796	1.65037	1.49759	1.60454	1.44785	0.803554	0.470237	0.350572	0.0093352	0.414898	-0.135809	1.58573	1.53191	0.813655	-0.404087	2.38913	2.05042	1.66289	1.33572	1.53866	1.42146	0.204608	-0.0826006	4.43086	4.22792	5.43776	4.95755	0.309634	0.244263	0.356388	-0.267429	0.577284	0.364781	1.74202	1.44727	0.48118	-0.255479	0.318885	-0.154096
E2F1	Connector	1.37173	2.75907	82	111.683	0.0198114	0.483995	0.707085	-0.327936	0.815771	-0.552385	0.518663	-0.165236	0.63643	0.313432	0.548794	0.261452	0.414127	-0.0686418	0.327517	0.0309877	0.352699	0.127634	0.493806	-0.230224	0.456097	0.181159	0.538682	0.243337	0.319515	-0.0408673	0.391628	0.147908	0.867118	0.329977	1.77973	0.801923	0.649333	0.400483	0.523007	0.300945	0.608355	0.304898	0.577628	0.266865	0.284533	-0.0349452	0.622461	0.375233
E2F4	TF	1.20799	2.55182	8	91.875	5.24525e-05	0.405579	0.477943	-0.137255	0.403739	-0.137429	0.330202	-0.00456825	0.412628	-0.146294	0.389113	-0.00736333	0.95977	-0.494745	0.73011	-0.44416	0.551613	-0.370545	0.266826	-0.0153268	0.397351	-0.108729	0.520289	-0.209011	0.371302	-0.060986	0.373847	0.154125	0.636284	0.169095	0.907049	0.0435868	0.880667	0.569039	0.42031	0.200316	0.600294	0.280787	0.512267	0.255891	0.360067	0.0405321	0.589978	0.312184
E2F7	Target_DEG	-3.54466	4.32165	1	169	0	0.351301	0.766185	-0.624552	0.536278	-0.196115	2.41228	-1.52365	0.74687	-0.467939	0.388271	-0.120349	0.280274	0.0119607	0.970756	-0.550444	0.962565	-0.820219	0.496831	0.282163	0.762043	-0.617019	0.603081	-0.384419	0.609317	-0.140611	0.553866	0.3577	0.899776	-0.259369	2.14166	-0.597402	0.377828	-0.134615	0.661108	-0.481655	1.4289	-0.844395	0.311373	-0.203397	0.475795	-0.337688	0.592794	-0.490184
EBAG9	Target_DEG	-3.43089	4.55891	3	113.667	5.16402e-06	0.370952	1.72375	-1.35316	0.691051	-0.308843	1.29013	-1.04598	1.36597	-1.15027	1.4171	-0.853993	1.46203	-1.04487	0.705951	-0.422704	1.13422	-0.959185	0.405297	-0.221696	1.26077	-0.911578	1.54076	-1.38334	0.856518	-0.757068	0.843083	0.570951	0.431918	-0.336256	1.46707	-1.13871	0.60557	0.346312	0.772637	0.66129	1.03455	0.764578	0.46336	-0.267634	0.833033	0.536953	0.430239	0.375455
EGFR	SA	-1.63942	3.10137	71	114.394	0.0145795	0.480305	1.36263	-0.939886	0.751478	0.494182	0.374899	0.0214466	0.892191	-0.559079	0.439764	0.161763	0.777379	-0.447482	0.67988	-0.398225	0.538795	-0.299436	0.717122	-0.446893	0.801331	-0.526165	1.01118	-0.699879	1.09924	-0.8129	0.649604	0.41628	1.94899	-1.35372	3.97684	-2.89525	0.424976	0.203229	0.487226	0.27254	0.298426	-0.00786661	0.62552	-0.280404	0.673505	-0.401346	0.676426	0.440524
EGR1	Target_DEG	3.495	5.0343	32	89.625	0.00413388	0.452966	3.93144	3.4122	1.30558	-1.01945	0.922903	0.550778	1.52164	1.17162	0.512411	0.261369	0.849197	0.540748	0.491488	-0.197961	1.157	0.912009	0.500772	-0.241451	1.6276	1.32031	1.39806	1.09368	1.77872	1.46398	0.571007	0.310232	3.40489	2.61376	4.89743	3.64535	0.48746	0.201433	0.305155	-0.0672961	0.923328	0.591045	2.69444	2.28418	0.304145	0.0701606	0.38124	0.136849
EGR2	Target_DEG	3.35929	4.83776	9	123.222	0.000385697	0.430769	2.53247	2.25987	0.784706	-0.57154	0.551748	0.339314	1.16402	0.88616	0.554412	0.320593	0.636251	0.40868	0.276887	0.0785316	0.460492	0.364317	0.294736	-0.0549184	1.09153	0.839656	0.746567	0.561105	1.16601	0.994774	1.06485	0.896164	2.45852	2.02254	3.57443	2.76039	0.30966	0.0824755	0.312933	-0.159621	0.32872	0.151223	1.6387	1.35643	0.57327	0.370776	0.608279	-0.279918
EHD1	Target_DEG	2.8661	4.35157	7	182	0.000182015	0.44523	2.08086	1.77465	0.484679	-0.228513	0.919511	0.753202	1.44858	1.14538	0.376983	0.121354	0.522027	-0.270417	0.522642	0.31897	1.23556	1.09177	0.253495	0.0260372	1.35976	1.15316	1.14088	0.876347	0.864938	0.696416	0.314891	-0.0963538	2.7329	2.07681	4.04468	2.69933	0.330118	-0.123436	0.213542	-0.076456	0.371148	0.235659	1.28924	0.871171	0.29856	0.0614885	0.297233	-0.0989922
EHHADH	Target_DEG	-2.71894	4.13649	3	125.667	2.56191e-05	0.388889	0.645156	-0.32818	0.490834	0.214535	1.07427	-0.724596	1.31103	-0.969854	0.748466	-0.478713	0.312025	-0.0381194	0.679602	0.408341	0.439555	0.18007	0.37824	0.047016	0.65761	-0.340587	1.21716	-0.960983	0.357605	-0.130452	0.434354	-0.272027	2.12503	-1.72409	2.29642	-1.61775	0.291331	0.10688	0.54328	-0.26917	0.712858	-0.436486	0.811854	-0.595582	0.54322	-0.395498	0.517754	-0.143297
EHMT2	GWAS	-0.140842	1.42734	16	123.312	0.00042229	0.464945	0.429039	0.0136548	0.397287	0.147548	0.826102	0.508275	0.57215	0.257013	0.436801	0.124905	0.567589	-0.278205	0.462388	0.14058	0.356691	0.147339	0.489803	0.178986	0.322475	-0.0394239	0.510679	-0.229914	0.291009	-0.0304075	0.318571	-0.1247	1.00716	-0.54139	1.69272	-0.856031	0.337811	0.113435	0.196104	0.0187706	0.464639	0.211767	0.367716	-0.0509893	0.3448	-0.106357	0.295372	-0.0769926
EIF4H	Connector	-0.928268	2.42341	6	141.667	7.19546e-05	0.412439	0.869045	-0.559862	0.741844	-0.411515	0.426135	0.184152	1.1776	-0.879031	0.857839	-0.608466	0.883435	-0.595093	0.320241	0.0617645	0.267279	0.00136951	0.616637	-0.376721	0.553093	-0.299838	0.677385	-0.387083	0.375944	0.0975037	0.886753	-0.519374	0.946572	-0.394304	2.43648	-1.37735	0.738929	0.482081	0.77525	0.490384	1.04006	0.838931	0.638622	-0.219933	0.855585	0.451851	0.890248	0.568009
EIF5	Connector	-1.73481	3.18706	17	50.8824	0.000219371	0.382011	0.819931	-0.413277	0.402639	0.140515	0.456232	-0.0741443	0.421799	-0.0338901	0.443831	0.126473	0.475941	-0.12962	0.373286	-0.0687217	0.394844	-0.102116	0.372932	0.106396	0.301192	-0.00587404	0.760415	-0.412207	0.332503	-0.0473122	0.694696	-0.369931	0.98278	-0.501037	2.10059	-1.14593	0.338475	-0.10857	0.361952	-0.0654151	0.383378	-0.079903	0.593371	-0.248735	0.617146	0.233168	0.83355	-0.525703
ELF1	TF	1.48819	2.98853	4	177.5	1.20783e-05	0.422346	0.94741	0.651033	0.450623	0.171715	0.491871	0.274366	0.745943	0.534928	0.514217	0.157142	0.470403	0.127343	0.444912	0.219318	0.414768	0.261224	0.615554	0.462699	0.599893	0.34355	0.531191	0.384024	0.535333	0.358003	0.406647	-0.134887	1.16751	0.710256	1.85663	1.07313	0.613422	-0.314216	0.51317	-0.298722	0.498638	-0.190886	0.436287	-0.0575759	0.293292	-0.03641	0.716857	-0.483182
ELK1	Connector	1.22252	2.77796	54	82.5741	0.00951103	0.442364	0.460548	-0.0553418	0.617994	-0.342853	0.468198	-0.110859	0.570857	0.22007	0.578063	-0.260272	0.435648	0.0851201	0.59466	-0.323952	0.282482	-0.0452576	0.507729	-0.23673	0.470576	0.187891	0.546183	-0.236391	0.314413	-0.0231956	0.441748	0.19028	0.797616	0.211148	1.61473	0.541323	0.617704	0.371162	0.369706	0.131776	0.709296	0.401338	0.664804	0.308143	0.542329	0.284389	0.722997	0.456282
ELOC	Connector	0.233348	1.64173	15	86.2	0.00139955	0.437753	0.675988	0.344314	0.403122	0.141352	0.433157	0.0780801	0.533215	-0.213248	0.488544	-0.198602	0.463756	-0.0874332	0.540303	0.235561	0.268794	0.0138412	0.678978	0.375877	0.377633	0.0742057	0.346263	-0.0116259	0.408249	-0.0965199	0.382355	0.115838	0.615302	0.0714334	1.32754	0.310459	0.507513	-0.299055	0.336599	0.118894	0.344064	0.0491439	0.353828	-0.0414109	0.464849	0.226422	0.296899	-0.0305846
ELOVL5	Not_Target_DEG	-4.07228	5.26863	5	242.6	2.39747e-05	0.456246	0.451869	-0.165936	0.292443	-0.0448968	1.15752	-0.966046	0.219935	0.00662411	0.823133	-0.358814	0.412002	-0.0655771	0.573176	-0.328668	0.374963	-0.262201	0.462631	-0.319731	0.646149	-0.350273	0.87114	-0.663289	0.148787	-0.0319046	0.225559	0.0646571	0.628194	0.314051	0.631321	0.1339	0.157015	0.0061435	0.299856	-0.20043	0.531718	-0.381011	0.489447	-0.309387	0.216744	0.0334455	0.291341	-0.136781
EMILIN1	SA	0.204503	1.76768	1	76	0	0.324185	0.340939	0.0324974	0.539923	-0.314448	0.409528	0.0575367	0.415588	0.11974	0.362759	-0.0910139	0.629962	0.264282	0.404674	0.0971539	0.185964	-0.0236784	0.822278	0.525523	0.532753	0.295711	0.319167	0.0159637	0.416926	0.241706	0.514468	-0.298837	0.445264	0.030324	1.79495	0.832704	0.395133	-0.238432	0.192179	-0.0201013	0.352965	-0.117925	0.423541	-0.111636	0.311778	-0.120967	0.473498	0.31747
ENG	Target_DEG	2.79423	4.35797	4	133.75	0.000286411	0.39685	0.511215	0.173294	0.678309	-0.376281	0.869897	0.59823	0.862189	0.583952	0.477039	0.181452	0.601012	0.304032	0.261548	0.00161719	0.356285	-0.199343	0.95058	0.761595	0.458523	0.2291	0.443047	0.258168	0.242883	0.0381789	0.6874	0.452725	1.39273	0.82879	1.28164	0.485978	1.02421	0.81412	0.572965	0.393784	0.535837	0.312054	0.714994	0.420067	0.285479	-0.00645416	0.415202	0.241557
EP300	Diamond	2.3861	3.79399	76	126.197	0.00827809	0.496063	0.934405	0.525949	0.309844	0.0367421	0.763988	0.452598	0.543339	0.228232	0.362521	0.0890358	0.47998	-0.13553	0.275344	-0.00389215	0.378061	0.147688	0.367053	0.100999	0.370018	0.0831142	0.406541	0.129351	0.382553	0.10825	0.234923	-0.0187282	1.17986	0.62798	1.70448	0.736274	0.480765	0.23253	0.230254	-0.0165665	0.62211	0.315605	0.53259	0.222058	0.325987	0.0697754	0.347318	-0.0994626
EPHA2	Target_DEG	3.28712	4.58269	22	126.682	0.000676295	0.469565	1.11145	0.706353	0.515837	0.220024	1.13786	0.878617	1.03924	0.719086	0.513903	0.233022	0.528093	-0.156593	0.965039	0.713456	0.445753	0.193821	0.704648	0.466522	0.85321	0.524677	0.744135	0.39986	0.489516	-0.186904	0.394183	0.0886673	0.775502	0.25701	1.88555	0.813421	0.269888	0.0287122	0.353106	-0.129842	0.610119	0.364665	1.285	0.970207	0.752121	0.457037	0.416041	0.174009
EPHB3	Connector	2.13365	3.36149	4	153.75	5.89946e-06	0.411989	0.352196	0.023082	0.401967	-0.0704639	0.659801	0.414548	0.618979	0.379157	0.343054	0.00949667	1.18849	-0.846081	0.688657	0.463982	0.262627	-0.0904505	0.471526	-0.224229	0.28697	0.0222465	0.265601	0.0137881	0.329386	-0.152956	0.826405	0.589501	0.487762	0.217354	1.11453	0.471002	0.584266	0.34296	0.391429	0.245543	0.366334	0.156256	1.20298	0.92435	0.313304	0.0560128	0.347682	0.130292
EPPK1	Not_Target_DEG	4.06352	5.30234	18	54.6667	0.000522953	0.403415	0.81247	0.412966	0.373277	0.0566034	0.346567	0.0966359	0.752267	0.410139	1.08002	0.769789	1.07219	0.762822	1.18547	-0.901535	0.244392	-0.0301127	0.888004	-0.442825	0.916294	0.653606	1.30286	0.993803	0.294433	0.050938	0.691043	0.466627	1.25594	0.835384	1.98634	1.0621	0.381199	0.190523	0.280922	-0.0439409	0.603586	0.294981	1.38291	1.10452	0.534567	0.318044	0.43067	-0.136431
ERBB2	Connector	-0.877239	2.32265	25	94.12	0.00136422	0.453782	0.755549	-0.360832	0.576494	0.325115	0.486167	0.112188	0.342094	0.00616154	0.467533	0.190564	0.746541	-0.404766	0.382417	0.0483402	0.311375	-0.0938727	0.506365	0.246394	0.345911	-0.0822615	0.4412	-0.140604	0.333539	-0.0779483	0.243046	-0.0118874	1.58657	-1.02153	3.18493	-2.17647	0.401703	0.164947	0.25041	0.0814859	0.390093	0.08666	0.492014	-0.146808	0.577448	-0.327682	0.228113	-0.014848
ERCC4	Target_DEG	-3.20628	4.54648	6	169.333	0.000118965	0.441589	0.540257	-0.272041	0.666291	0.391516	0.895058	-0.632209	0.794949	-0.557544	0.807385	-0.54602	0.603465	-0.261766	0.384131	-0.170439	0.263605	0.0736554	0.419426	0.21001	0.531429	-0.294883	0.798706	-0.520253	0.440328	-0.260651	0.512255	-0.26159	1.73331	-1.29736	3.02337	-2.20301	0.297519	-0.0924083	0.318527	-0.142832	0.642983	-0.480031	1.10957	-0.86145	0.318113	-0.160708	0.569219	-0.347493
ERP44	Connector	-2.07288	3.49694	7	59.1429	0.00010613	0.374443	0.786413	-0.242687	0.326457	0.117476	0.460921	-0.135674	0.439595	-0.214423	0.868576	-0.570624	0.384375	-0.0571693	0.589112	0.292796	0.290154	0.0593961	0.384707	0.0906775	0.34435	0.0442328	0.429602	-0.159249	0.397195	0.189229	0.307284	0.0511873	1.03266	0.333006	1.47454	-0.484332	0.325673	-0.0665539	0.278988	0.0889237	0.552103	0.218239	0.6254	-0.313051	0.306146	0.060147	0.318043	-0.125473
ESR1	Diamond	-0.881521	2.25495	88	134.034	0.0115835	0.500994	0.810704	-0.432324	0.860053	-0.582	0.385921	-0.0221407	0.357014	0.0359035	1.06114	-0.764649	0.782621	-0.43671	0.628268	-0.321415	0.452242	-0.206042	0.410421	-0.129905	0.467528	-0.188749	0.536555	-0.238782	0.381042	0.0985814	0.420014	-0.164934	0.66717	-0.106922	1.59373	0.551249	0.706272	0.443279	0.382645	0.138008	0.661964	0.3571	0.395347	-0.0694291	0.632983	-0.355412	0.31741	-0.0353924
ETS1	TF	0.903979	2.36357	75	107.347	0.01353	0.479391	0.644954	0.31219	0.672794	0.423203	0.95916	0.657246	0.346263	0.0536197	0.620743	-0.32701	0.395072	0.0470596	1.43765	-1.18953	0.222084	-0.0060143	0.868444	0.626442	0.431998	-0.191371	0.534353	0.249251	0.425591	0.179051	0.744456	0.508181	0.620562	0.150885	1.01146	-0.0598014	0.380261	-0.140923	0.305725	-0.0806291	0.396201	0.127534	0.521503	0.212525	0.572665	0.342112	0.460216	0.216616
ETS2	TF	1.55588	3.02673	17	133.471	0.000212556	0.463235	0.813095	0.329196	0.439014	-0.16151	0.608474	0.248036	0.685654	0.324287	0.671821	0.3428	0.331244	-0.00284737	0.559173	0.313721	0.531448	-0.310804	0.37002	0.185183	0.566905	0.236079	0.309072	0.0114792	0.499326	0.234697	0.396694	0.198567	1.79062	1.19807	2.71636	1.70775	1.02663	0.847398	0.257774	-0.117744	1.10046	0.889489	0.609276	0.232269	0.438686	0.228131	0.225152	0.00633939
ETV4	TF	1.57359	2.59271	5	197	1.25447e-05	0.4375	0.340011	0.00241228	0.651208	0.417708	1.01348	0.795513	0.521209	0.252781	0.366928	-0.0552972	0.458342	-0.0776282	0.825417	0.61934	0.422262	0.228569	0.525685	-0.18704	0.839403	0.559497	0.708654	0.309808	0.597951	0.288133	0.568876	-0.169815	0.595077	-0.0812565	1.75301	0.69447	0.268706	0.0737871	0.360858	-0.146156	0.664866	0.40905	0.56089	0.280635	0.314586	0.0685233	0.480414	0.287314
F2	SA	-0.0155303	1.36143	6	162.833	0.000279785	0.427602	0.534081	-0.0562343	0.378233	-0.0769093	0.301917	-0.0577516	0.40603	-0.0639021	0.412789	0.137473	0.469876	0.169433	0.729284	0.451846	0.392504	-0.154865	0.726557	-0.29647	0.365013	-0.00448567	0.394447	0.137733	0.368999	0.152044	0.39324	-0.141621	0.670388	0.113979	1.8	0.660544	0.544051	-0.240762	0.220239	-0.03951	0.290858	-0.130551	0.601426	0.167542	0.661794	-0.364845	0.476478	0.249381
F8	Target_DEG	-2.59342	4.29881	4	123.25	3.78254e-05	0.371681	0.532892	-0.251413	0.418077	0.0571541	0.916433	-0.558275	1.04658	-0.572615	0.980979	-0.670885	0.610256	-0.269911	0.808899	-0.317386	0.533295	-0.343819	0.911396	-0.547828	0.652388	-0.448202	0.544345	-0.311403	1.137	-0.758473	0.459831	0.152258	1.13211	-0.553371	1.61603	0.24643	0.391501	0.00517813	0.364666	0.123228	0.519721	-0.17916	0.505522	-0.0735916	0.259673	0.00564289	0.38213	-0.196734
FAM162A	Target_DEG	-2.86075	4.33702	4	181.75	6.3632e-06	0.42164	1.2862	-0.96344	0.6359	0.452417	0.397742	-0.110697	0.524749	-0.226063	0.315786	0.0151069	0.873669	-0.59231	0.559727	0.345367	0.134974	-0.0485442	0.493536	-0.332036	0.378631	-0.15728	1.14618	-0.918101	0.20303	-0.0300003	0.508146	-0.294074	1.27253	-0.851302	2.44111	-1.6246	0.335264	-0.145699	0.417884	-0.250599	0.242372	0.0317517	0.931556	-0.575508	0.502136	-0.263882	0.465906	-0.2505
FAM20C	Not_Target_DEG	4.60965	6.36769	2	176	0	0.383756	0.481879	-0.109666	0.663076	-0.433019	0.370283	0.322199	0.710271	0.445166	0.833181	0.406383	0.773036	0.364815	0.608417	-0.363292	0.226382	0.112807	0.227914	-0.0289906	0.385877	0.105145	0.350672	-0.0158489	0.309977	0.148097	0.613623	0.488231	1.1701	0.83717	1.82355	0.956629	0.926625	0.801557	0.783093	0.561567	1.24611	1.0372	1.31199	1.03204	0.987323	0.750794	0.727185	0.440444
FAN1	Not_Target_DEG	-3.16066	5.53346	3	66.6667	5.57866e-05	0.349838	0.647024	-0.200749	0.529495	0.408348	0.545915	0.283563	0.666626	-0.238936	0.702656	-0.199623	0.50148	-0.206102	0.231709	-0.0287085	0.1299	0.00631422	0.259691	0.0983017	0.398975	-0.105916	1.13161	-0.610052	0.637583	-0.30878	0.440822	-0.237139	1.47416	-1.02109	2.31003	-1.43067	0.503771	-0.391606	0.544747	-0.372852	0.796952	-0.611629	0.799742	-0.531446	0.655383	-0.48873	0.498125	-0.335656
FATE1	Connector	-0.831528	1.98872	2	6	2.42364e-06	0.273913	1.06502	-0.57316	0.715041	-0.375621	0.870928	-0.477401	0.689315	0.260864	0.574344	0.304261	0.781478	0.363466	0.415482	-0.155278	0.610276	0.298075	0.662903	0.426198	0.47384	0.0813143	0.587055	0.191812	0.443895	0.066821	0.376878	-0.0410606	0.717227	-0.0604071	1.24497	-0.248048	0.37803	-0.107976	0.754917	0.545228	0.409179	0.0417991	0.790624	-0.446817	0.389716	-0.120236	0.437681	0.193806
FBRS	Target_DEG	2.56627	4.24576	2	14	1.55732e-06	0.31201	0.641699	0.40664	0.579771	-0.363208	0.293925	-0.00580964	0.409783	0.305199	0.543849	0.335	0.344987	-0.127684	0.646538	-0.324827	0.300655	-0.281616	0.482896	0.239802	0.433548	-0.0588822	0.229638	0.126224	0.35394	0.0956377	0.237425	0.0502518	0.7589	0.537129	1.40028	1.22931	0.547452	0.282416	0.120641	0.072094	0.366914	0.0919705	0.905953	0.607208	0.348464	0.180661	0.0945482	-0.0273001
FBXO25	Connector	-2.95273	4.40381	11	60.5455	0.00121102	0.400636	1.01101	-0.682678	0.418401	-0.119231	0.545773	-0.226411	0.697369	-0.423123	0.462588	-0.193179	0.693586	-0.402947	0.396734	0.0996176	0.37214	-0.168045	0.516365	-0.274861	0.665484	-0.45808	0.559314	-0.328087	0.399059	-0.144684	0.480392	-0.243287	1.26516	-0.70972	2.31598	-1.1569	0.288579	-0.0507653	0.420696	0.203084	0.419479	0.133212	0.893957	-0.580632	0.261888	0.00827712	0.47661	0.228864
FCAR	SA+Not_Target_DEG	3.20285	5.22116	2	73.5	5.11573e-06	0.346471	3.51033	2.5371	1.64496	-1.34716	1.86232	1.45519	1.6464	1.38244	0.693644	0.448935	0.854545	0.125321	0.27818	-0.0984743	1.97539	1.40535	1.50464	-1.06732	2.24705	1.83533	1.439	1.14595	2.32755	1.81859	0.794586	0.227354	5.66469	4.81205	6.07862	5.22032	1.19658	0.718321	0.422188	-0.0238275	1.67039	0.769449	2.87774	2.36623	0.780957	0.126877	0.525506	0.0799605
FCGR2A	Not_Target_DEG	4.08671	5.78372	8	91.125	9.64543e-06	0.399577	5.3883	4.52538	2.72657	-2.49471	2.22141	1.90811	2.61848	2.18931	1.06408	0.777188	0.630657	-0.293061	0.737953	0.47913	3.07645	2.7045	0.685218	0.284618	3.73078	3.28387	2.86208	2.41016	3.17895	2.79312	1.26157	1.03901	6.27011	5.4349	6.073	4.92795	1.77562	1.57855	0.99324	0.797546	2.10838	1.79184	3.09526	2.75917	0.942477	0.692688	0.294721	0.0473081
FCGRT	Target_DEG	2.17152	4.29502	2	110.5	0	0.358974	1.28577	0.980863	0.685689	0.250446	0.446453	0.200604	0.768283	0.544479	0.484375	0.117072	0.213237	-0.0394761	0.484575	-0.228867	0.292262	0.151148	0.409222	-0.164044	0.813231	0.425488	0.222662	0.0563793	0.0829508	0.0333633	0.348515	0.112674	1.74211	1.4118	2.33131	1.66264	0.53777	0.316389	0.332683	0.142119	0.0783007	-0.00345247	0.763967	0.380526	0.302264	-0.17067	0.166875	-0.0287048
FCN1	Not_Target_DEG	4.12921	5.68146	1	12	0	0.300119	2.71856	1.69258	0.641146	-0.303869	1.90929	1.59405	2.47668	1.8672	1.22769	0.916013	1.02385	0.558609	0.49762	0.288812	1.24394	1.11596	0.871368	0.6899	1.29837	1.06551	1.59246	1.2372	1.43499	1.07556	0.371855	-0.040669	1.94997	0.776343	3.35491	1.68592	0.299612	-0.116262	0.12822	-0.0734883	0.320181	-0.13909	0.687945	0.185124	0.259587	-0.0803197	0.58815	0.135685
FERMT2	Not_Target_DEG	-3.93952	5.46189	15	61.5333	0.000738758	0.415385	1.9063	-1.50983	0.603587	-0.383643	1.02233	-0.764207	0.644858	-0.328381	1.12514	-0.949044	1.02395	-0.693656	0.420055	0.159843	1.07406	-0.857522	1.13265	0.717872	1.52928	-1.34315	0.963461	-0.587814	0.766195	-0.474061	0.496246	-0.257914	1.90748	-1.39981	2.71405	-1.83184	0.285811	0.0696359	0.470963	-0.23133	1.00088	-0.757048	1.58301	-1.22213	0.911518	-0.681864	0.54695	-0.153068
FGFBP1	Target_DEG	1.92621	4.23479	1	178	0	0.341927	1.12068	0.90803	0.316202	0.119244	0.560134	0.425329	1.53189	1.21409	1.03329	0.726489	0.323182	-0.0374186	0.722409	0.573788	0.745415	0.700149	0.465472	-0.333686	1.41644	1.2414	0.756744	0.679304	1.113	1.05211	0.201926	0.0192307	0.969889	0.62924	0.964219	-0.52247	0.563657	-0.449542	0.300218	-0.260922	1.15011	-0.972116	1.15829	0.929379	0.175501	0.136998	0.326903	0.15762
FIGNL1	Not_Target_DEG	-3.51728	5.26072	4	149.5	7.62783e-06	0.398314	0.42525	-0.226239	0.675194	0.387717	0.597816	-0.3492	0.74802	-0.443113	1.06915	-0.732043	0.302726	0.0163106	0.254708	-0.0369481	0.462168	-0.341599	0.457999	0.290588	0.522962	0.26655	0.352889	0.136258	0.438501	-0.249883	0.341722	-0.171321	1.46729	-1.08349	1.22236	-0.417481	0.573817	-0.372516	0.786261	-0.641145	0.133712	-0.0377896	0.793761	-0.560158	0.368999	-0.287637	0.34425	-0.158881
FLI1	Connector	1.97657	3.37478	11	81.9091	0.000271607	0.414701	3.05164	2.55038	0.828556	-0.556892	0.420825	0.120335	1.14627	0.750445	0.445901	-0.110095	0.442939	-0.102921	0.303804	-0.0624204	0.628363	0.416313	0.591143	0.365492	0.674806	0.365483	0.626113	0.262576	0.872501	0.639658	0.246192	-0.0158366	3.48955	2.91986	4.51836	3.4712	0.480611	-0.237825	0.420698	-0.217462	0.490095	0.258395	0.681608	0.397206	0.501087	-0.253481	0.658109	-0.426742
FMNL1	Target_DEG	2.88501	4.37551	8	35.875	0.00010782	0.35493	3.3115	2.75839	0.944551	-0.685546	0.947425	0.563967	1.49628	1.17817	0.712054	0.408087	0.346088	-0.0475901	0.391102	-0.157076	1.13371	0.924193	0.557152	0.303198	1.59434	1.3298	1.08441	0.80765	1.38923	1.0981	0.391778	0.0838821	3.59229	2.84344	4.9841	3.57848	0.503962	0.286108	0.534003	-0.308568	0.348413	0.0676875	1.52946	1.07972	0.625692	-0.327487	0.566929	-0.301217
FN1	SA	2.09264	3.48826	51	84.5098	0.00540022	0.464945	0.634194	0.240046	1.77436	1.48002	1.39493	-1.05512	2.36971	-2.04583	1.34795	1.06031	1.61769	-1.24484	2.06884	-1.81622	2.53012	2.27682	0.496419	-0.205572	0.712564	0.430702	1.71697	1.41837	2.18296	-1.91617	3.48373	3.20393	1.14996	0.602379	1.94422	-0.783504	0.928894	0.666388	2.8373	2.58331	0.966133	-0.684643	1.78719	1.45179	4.58677	4.31592	2.58005	2.30028
FOS	TF+Target_DEG	3.7674	5.22698	33	91.4545	0.00102264	0.445492	4.81379	4.34866	1.32683	-1.04516	2.53872	2.21996	3.38797	3.09186	1.2382	0.945544	1.73233	1.4237	0.360436	0.132805	2.90816	2.69897	0.433502	0.193503	3.31854	3.04091	2.32508	2.06265	3.08036	2.80933	0.278176	-0.0510441	4.54125	3.81998	5.52638	4.3603	0.323012	0.0433379	0.460814	-0.22622	1.47656	1.12802	2.8874	2.54031	0.506418	-0.248702	0.459587	0.246894
FOSL2	Target_DEG	3.1098	4.81762	14	131.571	0.000449478	0.454327	1.63474	0.939151	0.400374	-0.109248	1.10596	0.729186	1.42875	1.04832	0.917145	0.698126	0.622192	-0.26437	0.723503	0.488904	0.678271	0.402139	0.34848	0.103361	1.06294	0.655035	0.525354	0.231418	0.711631	0.40478	0.332308	-0.077751	2.31014	1.48938	3.5452	2.21564	0.83046	0.577929	0.43427	0.17486	1.33538	1.0795	1.25759	0.830034	0.546416	0.307689	0.530047	0.280429
FOXL2	TF	1.24424	2.97369	3	45.6667	6.90434e-06	0.341463	0.585108	-0.261872	0.628212	-0.464665	0.674954	0.276193	0.430016	0.0953349	0.596026	0.432013	0.403954	0.0693563	0.072435	-0.000330776	0.342281	-0.158568	0.392943	-0.293624	0.441544	0.211972	0.674104	0.315397	0.295905	0.0530453	0.201408	0.00613634	0.878053	0.443568	1.92583	0.60725	0.15773	-0.029778	0.267132	0.113871	0.192846	-0.0341862	0.463064	0.241403	0.222116	0.129321	0.483586	0.417772
FPR1	Target_DEG	3.83428	6.01715	3	92	1.96018e-05	0.366457	4.61758	4.21794	1.86759	-1.67855	2.86895	2.5055	3.07571	2.92951	1.5753	1.2142	1.35253	1.06698	1.09492	0.802435	3.25843	3.09472	0.683001	0.466885	3.77504	3.41099	2.62846	2.46013	3.00046	2.88991	0.460977	0.151191	4.96261	4.53691	5.33056	4.87912	0.769463	0.550404	0.420574	-0.249038	0.942165	0.726882	2.54499	2.0464	0.842945	-0.512837	0.493045	-0.402452
FPR2	Not_Target_DEG	3.70608	5.23164	3	16	1.89372e-05	0.319392	6.19246	5.19464	1.75194	-1.47478	3.83781	2.75815	3.91083	3.20525	1.50101	1.17452	1.04419	0.503416	1.19484	0.612192	4.46625	3.56822	1.02181	0.139816	4.55392	4.09929	3.07396	2.58547	4.19335	3.52704	0.676028	0.364734	6.43005	5.63347	7.03476	5.73859	0.683296	0.533647	0.464148	-0.226716	1.39891	0.941029	2.0653	1.73496	0.653139	-0.229828	0.972835	-0.391002
FRMD5	Target_DEG	1.9952	4.30378	1	178	0	0.341927	0.215631	-0.00298323	0.261551	-0.0645921	0.325502	0.190697	0.515676	0.197882	0.400061	0.0932563	0.796475	0.510712	0.649182	0.500561	0.19807	0.152804	0.309746	0.17796	0.486728	0.311687	0.614878	0.537438	0.122404	0.0615119	0.287203	-0.104508	0.476363	0.135715	0.992497	0.550748	0.173422	-0.0593067	0.152656	0.11336	0.324225	0.146229	0.399845	0.170935	0.0948669	-0.0563643	0.38915	0.219867
FSCN1	Target_DEG	3.56828	5.13135	7	78.2857	0.000175238	0.390093	0.563496	0.15612	0.360425	-0.0521692	0.982295	0.61438	0.714743	0.392434	1.19115	0.868654	1.04546	-0.608256	0.663807	0.413882	0.465238	-0.156458	0.941071	-0.733756	0.838419	0.504044	0.769758	0.434982	0.984437	-0.692179	1.55165	1.3449	1.33199	0.869227	1.0119	0.222713	0.904802	0.706614	1.37876	1.18086	1.39866	1.17374	1.62955	1.38424	1.543	1.07043	1.12857	0.975826
FSTL3	Target_DEG	3.24324	5.24277	2	195	0	0.357955	0.633521	0.33465	0.612477	-0.289283	0.199686	0.0774315	0.529169	0.341224	0.450437	0.417917	0.687547	0.550729	0.305484	-0.00711451	0.307065	0.196853	0.475186	-0.402476	0.784377	0.449673	0.242721	0.0935558	0.438911	0.302082	0.530917	0.424786	1.64192	0.968076	2.33055	1.09195	0.608576	0.323585	0.745329	0.523315	0.518372	0.3672	1.38778	0.923178	0.931935	0.79555	0.691872	0.645818
FUT1	Not_Target_DEG	2.57269	6.06768	1	33	0	0.311881	3.65108	0.23888	1.17127	-0.151811	1.23268	0.681898	1.56596	0.394338	0.607177	0.345808	1.06489	0.524147	0.487151	0.289191	0.948055	0.0360466	0.500222	-0.258772	1.71467	0.394363	1.5041	0.410414	1.46427	-0.000284755	0.425861	0.115629	3.0032	0.389435	4.37496	0.729615	0.354449	0.153015	0.376727	0.309431	0.797709	0.206664	2.64878	0.364603	0.274672	0.204511	0.588515	0.451665
FYB1	Target_DEG	3.12366	4.87325	8	118.875	4.15907e-05	0.411541	4.29298	3.44995	1.13953	-0.784009	1.33222	1.00611	1.89444	1.41784	0.669305	-0.38962	0.609582	0.299683	0.612868	-0.417086	2.0237	1.72114	1.27319	0.893015	2.40791	1.93478	1.6013	1.23958	1.84995	1.48582	0.84385	0.530039	5.25204	4.10001	5.88155	4.34473	0.734874	0.488149	0.386971	-0.239162	1.12058	0.857216	2.22007	1.65917	0.586353	0.271051	1.02343	-0.815139
FYN	Diamond	0.0416332	1.55624	45	88.8444	0.00381477	0.463804	0.975323	0.354752	0.691933	0.401257	0.646677	-0.282125	0.606332	0.236555	0.293429	-0.0204211	0.763227	0.411242	0.533704	0.244358	0.461936	-0.145368	1.61254	1.26645	0.795132	-0.418287	0.488721	0.151563	0.391162	0.0356039	0.777324	0.456811	0.876445	0.0672931	1.56109	-0.3094	0.501882	-0.261457	0.617732	-0.394667	0.501557	-0.189515	0.445763	-0.0186602	0.621469	0.331114	0.881889	-0.633467
G0S2	Not_Target_DEG	4.21457	6.14948	2	174	0.000107359	0.385518	4.13719	3.5827	1.38184	-1.10412	1.98027	1.65778	2.46142	2.12113	1.16971	0.962611	1.39595	0.857784	0.357351	-0.102638	2.54206	2.3547	1.2273	-0.705791	2.8799	2.57417	2.36668	1.93778	2.65525	2.39891	0.66508	0.492559	4.52717	4.0708	5.51698	4.23889	0.770579	0.70087	0.31149	0.0383407	1.31188	1.13475	3.00105	2.59138	0.340816	0.143502	0.435266	0.270769
G6PD	Connector	2.146	3.61319	17	86.2941	0.000462742	0.440559	0.834301	0.47878	0.340644	-0.00731487	0.691366	0.375134	0.580429	0.268419	0.635174	0.291737	0.360981	0.0376142	0.86229	0.599451	0.953174	0.69248	0.82472	0.567166	0.404195	0.194864	0.671696	0.360248	0.596427	0.360847	0.545283	-0.249402	0.73946	0.231429	1.80811	0.9018	0.623605	0.383997	0.327345	0.060658	0.432892	0.107619	0.388211	-0.0512079	0.469246	-0.114923	0.410825	-0.126346
GABARAPL1	Connector	1.02305	2.4321	10	83.4	0.000441385	0.398314	0.416301	-0.0235859	0.769281	-0.491406	1.04243	-0.657738	0.693052	-0.37217	0.858217	-0.587887	1.32741	-0.995846	0.490644	0.202214	0.392116	-0.166973	0.744865	-0.477685	0.85386	-0.565305	0.773485	-0.470643	0.477285	-0.228505	0.817244	0.563455	1.73316	1.13607	2.67201	1.62364	0.746119	0.515983	0.914639	0.684528	1.32259	1.04764	0.987768	0.626752	1.37605	1.1345	0.660791	0.410014
GADD45G	Connector	0.288762	1.88561	9	70.6667	0.000196579	0.398734	0.348762	0.0143729	0.25768	0.00186905	0.409867	-0.00206936	0.512319	0.15705	0.481954	0.154531	0.45388	-0.188502	0.330382	-0.0969554	0.45206	-0.273191	0.277033	0.0538333	0.484746	-0.24646	0.365825	0.0801344	0.459214	0.208038	0.293204	0.112247	1.32754	0.841169	2.22709	1.28936	0.243118	-0.0219593	0.285252	0.0737426	0.328811	-0.0477199	0.288244	-0.0208643	0.295334	-0.0824496	0.567227	0.343827
GALNT13	Not_Target_DEG	-3.83975	5.26899	4	160	1.67321e-05	0.414701	2.34091	-1.99419	0.550152	-0.295706	1.95058	-1.65822	1.99351	-1.7729	0.202402	0.0133083	2.52229	-1.99091	0.66371	0.491769	1.20441	-1.04607	1.82826	-1.56567	1.64565	-1.44795	1.38774	-1.01309	2.68894	-2.49	2.29728	-2.09347	2.74689	-2.23802	3.53484	-2.41894	0.487343	-0.352307	1.01441	-0.876221	1.18607	-1.08733	1.71254	-1.4073	1.99446	-1.86356	1.04862	-0.826601
GATA1	Connector	1.8938	3.3263	70	97.0286	0.00750093	0.459295	0.441218	0.0043814	0.408844	-0.131669	0.674725	0.293643	0.635728	0.287019	0.369911	0.0882503	0.658657	0.31675	0.488132	0.175204	0.271177	0.0199784	0.649946	-0.372796	0.362481	0.0649599	0.600933	0.297699	0.696683	0.386418	0.460109	0.216726	1.01727	0.393419	1.74251	0.718703	0.398987	0.154513	0.467968	0.244244	0.438683	-0.109098	0.556702	0.224939	0.399997	-0.145182	0.453509	0.208497
GATA2	Connector	1.23865	2.67579	128	145.766	0.0294955	0.480916	0.623988	-0.175911	0.483091	-0.21279	0.445541	0.0611129	0.90117	0.553031	0.988885	0.70664	0.551094	0.206987	0.451608	0.14378	0.604072	-0.353099	0.424678	0.149829	0.420564	-0.123152	0.741119	0.439566	0.575449	0.267542	0.290221	-0.0515108	0.912578	0.270917	1.70443	0.647787	0.657308	-0.416939	0.26684	0.0452803	0.38752	-0.0626677	0.408535	0.0749124	0.370233	-0.109299	0.435683	0.197455
GBE1	Target_DEG	-2.49722	4.22183	7	139.857	0.000258961	0.441589	0.687748	0.43954	0.950147	0.659922	0.499553	0.288055	0.339105	0.0893341	0.380518	-0.121036	0.478408	0.0406214	0.67115	0.373696	0.326001	0.181516	0.524831	-0.103996	0.416354	0.10196	0.311636	0.0141815	0.319275	0.120337	1.10956	-0.821504	0.715885	0.383438	0.763643	-0.302022	0.82696	-0.600572	0.814217	-0.615614	0.635559	-0.360372	1.58164	-1.20424	0.47418	-0.216379	0.954524	-0.710814
GBP1	Connector	1.29876	3.72866	4	60.5	6.87727e-05	0.3561	1.72674	1.26358	0.481154	-0.186807	0.467477	-0.200797	1.44414	-1.22094	1.12195	-0.828973	0.54502	-0.228849	0.917523	-0.768836	0.493624	0.2276	3.67671	3.02251	0.417818	0.12048	1.78003	1.41954	1.0572	0.903271	0.969878	0.815938	1.80117	1.19386	1.36786	0.159161	0.302407	0.148092	0.494114	-0.362898	0.432605	0.175941	1.13046	0.639312	0.302414	0.104677	1.46287	-1.29022
GCLC	Connector	-1.84233	3.76157	5	217.8	0.000347582	0.451613	0.913815	-0.612541	0.819865	0.384285	0.557175	-0.332891	0.912284	-0.612512	0.861431	-0.509669	0.525266	0.233052	0.610208	0.320813	0.514672	0.39667	0.699243	0.486243	0.751068	-0.437614	0.380685	-0.209269	0.307063	-0.153597	1.10473	-0.784808	2.42426	-2.04642	4.8635	-3.96496	0.770906	-0.581575	0.539218	-0.264693	0.839725	-0.589269	1.25984	-0.784736	0.326707	-0.0711706	0.718087	-0.408954
GJA1	Target_DEG	3.18444	4.37209	12	108.833	0.0053212	0.433486	1.07947	0.694408	0.447331	0.208498	0.948674	0.649266	0.462481	0.135484	0.822116	0.51584	0.512928	-0.0867026	0.516452	0.217028	0.246318	0.0405226	0.359805	0.146825	1.18108	0.917172	0.881958	0.609656	0.335429	-0.120802	1.07496	0.862585	0.393994	0.0806207	1.04578	0.297355	0.357299	-0.168668	0.426567	0.233439	0.336748	-0.087367	1.06326	0.826897	1.35651	1.10441	0.416748	0.233515
GJB2	Not_Target_DEG	3.38454	5.29447	3	85.6667	9.46002e-06	0.364337	1.40734	1.22916	0.528541	-0.236495	0.579946	0.331779	0.970232	0.781511	0.342186	0.064027	0.466371	-0.156562	0.810957	0.512416	0.57369	0.362965	0.200966	-0.00263379	1.09703	0.648931	1.10865	0.640317	1.16596	0.828352	1.48219	0.946202	1.36142	1.03969	1.16342	0.895862	0.525783	0.351893	0.318024	-0.00603122	0.493055	0.413789	2.51347	1.70638	1.22789	0.417032	0.418606	0.116563
GJB3	Not_Target_DEG	2.33437	5.31166	1	3	0	0.232472	0.448212	-0.165939	0.294821	0.238979	0.698518	0.526868	0.501918	0.39353	0.718346	-0.200256	1.17214	-1.062	1.14159	-0.152282	0.485615	-0.116603	0.503253	-0.465221	0.665003	-0.332094	0.214015	0.201889	0.616514	-0.434603	0.453306	0.360432	1.0431	0.495537	0.901293	0.222765	0.603536	0.427317	0.265477	0.20969	0.777255	0.630789	1.42775	0.918763	0.413458	0.408281	0.510022	0.455412
GMCL1	Connector	-1.41709	2.60604	3	120.667	2.75006e-06	0.385125	0.465601	0.0246075	0.370671	-0.126836	0.693687	-0.407393	0.722121	-0.376105	0.369631	-0.0556116	0.484138	-0.0520684	0.338789	-0.0877437	0.383603	-0.145508	0.595285	-0.325485	0.58871	-0.313083	0.292981	-0.00108512	0.274155	0.00339199	0.303844	0.0866507	0.662087	0.0914106	1.36114	0.361423	0.234018	-0.00140999	0.437677	0.243728	0.32533	-0.0116017	0.324734	-0.0490782	0.376276	-0.151318	0.38572	-0.181185
GNAI3	Connector	0.959967	2.30505	15	75.2667	0.00232023	0.433486	1.78186	1.22044	0.773318	0.463691	0.865669	0.5059	1.1688	0.788335	0.533015	-0.24203	0.386374	-0.063381	0.8605	0.602628	0.949444	0.623043	0.653333	0.387965	0.915506	0.579113	0.676613	0.349024	1.01301	0.670975	0.698504	-0.446907	2.32111	1.47325	2.74217	1.43205	0.669522	-0.477389	0.686608	-0.43421	0.322508	0.0739017	0.690169	-0.281446	0.423311	0.14322	1.09066	-0.74182
GNG2	Target_DEG	2.92182	4.14852	6	118.5	0.000100842	0.411541	2.17438	1.79182	1.29006	-0.969138	0.996426	0.665396	0.716149	0.48932	0.367071	-0.163615	0.443227	0.0942354	0.417349	0.091794	0.71518	0.494649	0.377993	-0.122008	0.440149	0.236012	1.35974	1.13371	0.815735	0.573028	1.16694	0.952316	4.05149	3.57612	4.57903	3.78405	0.450808	0.15568	0.534025	-0.267984	0.987876	0.695654	1.5262	1.20879	0.820134	0.626725	0.376255	-0.065893
GORASP2	Connector	-1.18823	2.52818	12	99.0833	0.000244133	0.433238	1.04612	-0.713549	0.278201	0.0338342	0.727041	-0.352927	0.736425	-0.488026	1.01567	-0.694013	1.02978	-0.697036	0.329744	0.0294894	0.539705	-0.334458	0.410236	-0.15121	0.549064	-0.281165	0.694128	-0.424643	0.38937	-0.166176	0.800466	0.598777	0.731688	-0.252177	2.7237	-1.72788	0.819523	0.599005	0.807518	0.618067	1.42749	1.08795	0.289697	0.0662379	1.06874	0.846977	0.541918	0.318525
GPCPD1	Target_DEG	2.22866	5.22812	1	13	0	0.291105	1.16578	0.945395	0.392	0.293394	1.25647	1.10885	0.955096	0.858265	0.819624	-0.251832	0.445811	0.212479	0.836206	0.624652	0.630917	0.561892	0.736691	0.553443	0.620315	0.586054	1.08875	0.595612	0.945101	0.715679	0.145235	-0.0520067	2.37895	1.95837	2.03529	1.48941	0.830864	-0.515346	0.848198	-0.422775	0.805017	0.47804	0.692439	0.378449	0.39141	0.37951	0.518379	-0.361858
GPM6B	Not_Target_DEG	-3.55387	5.34925	2	91.5	7.54184e-06	0.349515	1.89612	-1.00022	0.676062	-0.234886	1.27391	-1.07261	1.13016	-0.776458	0.960696	-0.816368	1.28925	-0.515652	1.46881	-1.21753	1.28288	-0.833936	1.48593	-1.00009	0.994838	-0.558173	1.26534	-0.830907	1.31624	-0.616656	0.71698	-0.0642132	1.44132	-0.677894	2.84303	-1.2784	0.674564	0.0969435	0.610997	0.123695	1.26451	0.604625	0.781119	-0.137019	0.80742	-0.157953	0.667416	-0.0470759
GPRC5A	Target_DEG	3.37837	5.26528	5	131.2	8.80028e-06	0.383562	0.830573	0.42072	0.811003	0.475778	1.21622	1.07075	1.09479	0.804955	0.511982	-0.33101	0.384541	-0.0382352	0.475702	0.249251	0.588711	0.383023	0.241747	0.0375886	0.799045	0.554127	0.952006	0.743997	0.714498	0.360191	1.10152	0.836273	1.54029	1.01844	1.60601	0.242992	0.465189	0.189186	1.02995	0.780315	1.39868	1.12102	1.55012	1.05601	1.31206	1.07328	0.666262	0.372849
GRAMD1A	Target_DEG	2.58976	4.15405	3	152	3.99586e-05	0.396226	1.76404	1.33776	0.484878	-0.142314	0.751154	0.474003	0.715721	0.510563	0.298081	0.206222	0.684554	0.173982	0.91292	-0.794444	0.828154	0.575994	0.865233	-0.447759	0.93266	0.649089	0.22569	0.14414	0.344145	0.0876342	0.678381	0.352443	2.19037	1.96885	3.44311	2.89106	0.498688	0.168166	0.619789	0.245183	0.665301	-0.214802	0.969438	0.495862	0.463202	-0.056652	0.615537	0.185885
GRB2	Connector	1.16023	2.59592	62	102.694	0.00545597	0.480916	1.58741	1.14177	0.395766	0.12557	0.467928	0.118883	0.714209	0.381536	0.290075	-0.00476497	0.58661	-0.254086	0.358319	0.0742886	0.568136	0.316359	0.808477	0.54104	0.665214	0.377415	0.39635	0.113118	0.87852	0.603292	0.581341	-0.317788	1.72563	1.082	2.37711	1.27399	0.490128	-0.24662	0.372532	-0.15049	0.31452	-0.0111778	0.524856	-0.171215	0.309188	0.0261087	0.719776	-0.469553
GRHL3	Target_DEG	3.68635	5.24659	6	117.667	7.07409e-05	0.386306	1.11304	0.75666	0.519562	-0.317249	1.6912	1.31839	1.8149	1.46401	0.274643	0.0143365	0.70324	-0.283091	1.27284	0.96882	0.533102	0.304127	0.142037	-0.00259102	0.826162	0.486793	0.771304	0.448778	0.587064	0.313168	0.794003	0.491871	1.44223	0.958596	2.4384	1.11408	0.779998	0.565563	0.321491	0.0582658	1.24699	1.08699	2.21131	1.86102	1.0895	0.825442	0.343433	0.207022
GRIA1	GWAS	1.74064	2.78664	5	139.8	2.99783e-06	0.409756	0.497117	-0.154233	0.373199	-0.135799	0.431848	0.141637	0.883377	0.658586	0.425774	0.146346	0.994349	0.591774	0.961828	0.757893	0.466892	0.258231	0.48579	0.263225	0.448572	0.172909	0.570863	0.348723	0.338444	-0.116415	0.249382	0.0804162	1.04394	0.662411	1.99282	1.22056	0.233041	-0.0514208	0.216969	-0.0949998	0.316077	0.142746	0.348757	0.131812	0.331102	-0.0564031	0.452377	0.230954
GRK5	Connector	2.50652	3.88735	15	79.6	0.000548897	0.436238	1.39462	1.09103	0.476985	-0.186825	0.612599	0.261404	0.696435	0.416838	0.280712	-0.0557018	0.910306	-0.626893	0.855632	0.610298	0.374756	0.172028	0.567051	-0.319738	0.397893	0.160255	0.490244	0.213048	0.361495	0.0889248	0.409762	0.167777	1.66042	1.12794	2.54973	1.45746	0.260179	0.0167527	0.348836	-0.111945	0.757523	0.513741	0.802836	0.488662	0.335929	-0.0954838	0.296113	-0.019466
GSK3B	Diamond	0.426446	1.75983	51	111.176	0.00281023	0.483995	0.742762	0.315474	0.502343	0.2353	0.437948	-0.111303	0.510246	-0.188315	0.396886	-0.122786	0.779889	-0.446531	0.309701	0.0339563	0.369741	-0.141005	0.325205	-0.0479777	0.38636	-0.10716	0.373677	-0.0859468	0.422076	-0.146943	0.40249	0.169056	1.01664	0.425851	1.26219	0.258464	0.306234	0.0839142	0.32744	0.122279	0.580271	0.311404	0.344811	-0.0409181	0.671643	0.428043	0.408916	-0.166484
GSTK1	Connector	-0.9639	2.61182	6	92	0.000247041	0.40277	1.04791	-0.676197	0.551902	-0.18022	0.555579	0.25758	0.559821	-0.221144	0.487528	-0.148935	0.744982	-0.420047	0.987853	-0.635633	0.39952	-0.0996951	0.381614	-0.125167	0.499415	-0.265894	0.686892	-0.306368	0.553337	-0.18025	0.600946	0.237354	1.37452	-0.70665	2.96116	-1.64845	0.69648	0.454076	0.610206	0.288898	0.905996	0.63413	0.60481	-0.152851	0.430978	0.0343517	0.76353	0.388001
GTF2H1	Connector	-2.41255	3.78366	10	148.2	0.00017399	0.446545	0.732408	-0.342191	0.45432	-0.181807	0.445069	-0.193299	1.04261	-0.765174	0.710939	-0.349268	0.826081	-0.519169	0.553017	-0.225935	0.375659	-0.153131	0.454536	-0.209093	0.901183	-0.618266	1.35209	-1.04337	0.769064	-0.545264	0.237427	0.0517265	0.78495	0.322497	1.30383	-0.408007	0.277259	-0.0503182	0.333936	0.138187	0.604102	0.399146	0.858869	-0.594189	0.291119	0.025832	0.507236	0.27545
GZMB	Target_DEG	2.12127	4.21817	4	17.25	9.60065e-05	0.324324	1.28285	0.584058	0.535227	0.0804469	0.978087	0.373092	1.75289	1.21958	0.601994	-0.262521	1.10786	0.698466	0.498236	-0.178215	0.478985	0.0666745	2.68561	2.28122	1.15438	0.684852	1.40868	0.99254	1.54626	1.10828	1.29823	0.949779	1.86387	0.707282	1.93271	0.157772	0.355387	0.0675635	0.564138	-0.334064	0.496733	0.0456863	1.07569	0.457244	0.647316	0.383261	0.65975	-0.286147
H3C1	Connector	-1.11615	2.46292	21	98.3333	0.00069452	0.452424	0.913144	-0.491377	0.258667	-0.0297714	0.92484	-0.651648	0.610111	-0.312819	0.940455	-0.715482	0.661854	-0.372174	0.356047	-0.125757	0.522288	0.262595	0.617537	-0.372796	0.322187	-0.0658204	0.486315	0.212749	0.583062	0.302981	0.284947	0.111724	1.3547	0.781497	1.26687	0.243962	0.350672	-0.149956	0.227312	-0.0426903	0.551905	0.332306	0.381722	0.108095	0.557781	0.361049	0.474241	-0.260616
HBB	Target_DEG	3.833	5.03322	6	110.167	7.01628e-05	0.413115	6.10851	5.81615	1.8855	-1.6954	2.23242	1.9927	1.70275	-1.44131	6.7015	6.44079	0.853277	-0.44536	1.17856	-0.967914	1.94449	1.70079	0.723563	-0.434749	4.68644	4.45223	5.62589	5.41851	4.31881	4.0753	0.747808	0.453683	5.87511	5.45872	2.67442	2.09003	4.43398	4.14297	0.890024	-0.660942	2.15183	1.79185	3.04901	2.755	3.193	2.87334	0.496275	0.216127
HBEGF	Not_Target_DEG	3.8124	5.55098	6	89.8333	0.000102485	0.369501	2.50664	1.94672	1.36199	-0.918952	1.28832	0.833502	1.90564	1.61995	0.769932	0.522111	0.3788	0.0881212	0.684459	0.273634	0.42178	0.213449	0.636195	-0.305801	1.67921	1.31587	1.45553	1.10289	0.992498	0.672832	1.28787	0.884209	3.59698	2.66433	3.40246	2.40545	0.450813	0.196701	0.609322	-0.349544	0.871159	0.616524	2.32507	1.8388	1.05966	0.511494	0.190684	0.0176691
HCK	Target_DEG	3.51218	5.29961	15	72.8667	0.00204881	0.41402	4.35094	3.3968	1.28646	-0.964937	1.74387	1.33526	2.15082	1.66864	0.770985	0.471992	0.52003	0.192148	0.283733	-0.00216789	2.11593	1.74905	0.663432	0.376039	2.99243	2.54909	2.14833	1.76122	2.18763	1.82936	0.486448	0.238303	4.86985	3.7335	5.54832	3.90156	0.489456	0.243323	0.554014	-0.331773	0.897229	0.484895	1.86936	1.37339	0.501146	-0.169495	0.661106	-0.418616
HDAC1	Diamond	-0.760217	2.23526	69	120.13	0.00503527	0.492508	0.638305	0.221125	0.77252	0.531515	0.633681	0.320235	0.74874	0.429653	0.523831	-0.250557	0.473933	-0.166066	0.533926	0.272407	0.512191	0.291524	0.464063	0.201146	0.408347	0.140423	0.34842	-0.0609973	0.509638	0.245016	0.320264	-0.0990594	1.0515	-0.475183	2.26363	-1.22795	0.371792	-0.134818	0.358692	-0.135809	0.357636	-0.0805458	0.403937	-0.0957555	0.428737	-0.175153	0.497966	-0.241702
HDAC2	Diamond	-1.34921	2.76036	40	82.3	0.00157795	0.439279	0.505226	-0.138715	0.465275	0.194694	0.425685	0.104262	0.414447	0.0858723	0.486381	-0.200053	0.464934	-0.158087	0.521028	0.255858	0.393315	0.183776	0.537144	0.267829	0.27182	-0.01919	0.264966	-0.000526876	0.511549	0.245143	0.473438	-0.223948	1.0051	-0.472556	2.36801	-1.35041	0.488923	-0.253705	0.435342	-0.205114	0.344185	0.0768453	0.653547	-0.318989	0.493668	0.237331	0.61731	-0.34537
HDAC3	Diamond	-1.51067	2.85867	37	94.973	0.00152068	0.467532	0.657948	-0.282698	0.375616	-0.107016	0.541587	-0.257639	0.424044	-0.141598	0.614458	-0.370239	0.673998	-0.368031	0.391399	-0.155373	0.289792	-0.0877092	0.458555	-0.183788	0.802333	-0.584584	0.639758	-0.376083	0.597449	-0.372184	0.262317	0.0693895	0.797228	-0.244941	1.63132	-0.542216	0.551041	0.283529	0.490556	0.258826	0.599638	0.28702	0.435921	-0.124452	0.345342	0.110523	0.495343	0.220596
HDAC4	Diamond	1.14333	2.62027	38	99.0263	0.0018888	0.468692	0.973648	0.554628	0.312179	-0.0524041	0.338083	-0.0198921	0.564071	0.221615	0.299684	0.022867	0.400609	0.0866645	0.500568	-0.22062	0.248728	0.0100498	0.374284	-0.0960572	0.747458	0.448781	0.350017	0.0495218	0.390026	0.104191	0.388969	-0.122213	1.4721	0.894144	2.51009	1.53137	0.346115	0.0887423	0.231461	0.00549626	0.486183	-0.216785	0.45097	0.123893	0.461079	-0.229643	0.394713	-0.170914
HDHD2	Not_Target_DEG	-2.59236	5.23629	2	43.5	0.0026455	0.326566	0.997936	-0.481422	0.545004	0.245742	0.861704	-0.252413	0.961839	-0.407261	1.02292	-0.467867	0.495479	-0.0904065	0.247042	0.0157057	0.554786	-0.159358	0.306049	-0.047416	0.535479	-0.197408	1.05225	-0.373801	0.384197	-0.128435	0.364408	0.218406	1.31983	-0.918611	2.65911	-1.68453	0.419887	-0.144203	0.501981	0.222778	0.269524	0.00547454	0.962417	-0.696042	0.271245	-0.0769556	0.33102	-0.065886
HECW2	Connector	-1.61432	3.06801	13	69.3846	0.00030969	0.414247	0.773427	-0.385928	0.421046	0.190278	0.579988	0.271145	0.463526	-0.133334	0.412672	-0.089437	0.437521	0.101579	0.665394	0.379726	0.25895	0.0157042	1.05303	-0.806697	0.545099	-0.261755	0.949825	-0.635463	0.390207	0.117504	0.45028	-0.21543	0.636656	-0.123366	1.00787	0.0274509	0.249227	0.0280048	0.258939	0.0638898	0.631554	0.369246	0.711031	-0.411362	0.254893	-0.0117036	0.325832	0.110669
HELLS	Not_Target_DEG	-3.9869	5.35256	10	139.2	6.19517e-05	0.45	0.80918	-0.494222	0.604395	0.351219	0.551094	-0.27955	0.337162	-0.0290745	0.577395	-0.198552	0.884447	-0.540879	0.256045	-0.0565425	0.257907	0.027937	0.795942	0.590575	0.805053	-0.53597	0.715667	-0.435317	0.305471	-0.0708099	0.498195	-0.328119	1.14706	-0.706303	1.83439	-0.602588	0.307349	-0.154366	0.863179	-0.729539	0.601127	-0.46581	1.38445	-1.14756	0.702868	-0.54767	0.688472	-0.501976
HERC3	Connector	-0.524847	1.98834	5	145.2	0.000402919	0.425915	0.764336	0.381097	0.269522	0.00505793	0.409734	0.140696	0.638632	-0.396194	0.969344	-0.604455	0.765562	-0.327534	0.359493	-0.0529767	0.303127	0.169011	0.522134	0.128976	0.309953	-0.0627836	0.618882	-0.291577	0.255211	-0.0250439	0.472904	-0.323891	1.35047	0.895804	1.90422	1.02702	0.28821	0.111918	0.278554	0.0813181	0.437783	0.154331	0.552098	-0.223028	0.208965	0.0162274	0.27657	0.055328
HEXIM2	Connector	-0.968666	2.35233	6	115.667	0.000136683	0.412664	0.682397	-0.274015	0.622278	-0.365497	0.836035	-0.532644	0.330602	-0.0447483	0.215563	-0.0237891	0.539522	0.160263	0.365273	-0.0868167	0.344427	-0.149837	0.631382	-0.401925	0.599584	-0.295575	0.52471	-0.247548	0.517978	-0.245709	0.377673	0.160196	0.508997	0.141196	1.49307	0.483575	0.3349	0.171181	0.294735	0.135152	0.24043	-0.0674883	0.271971	0.0307854	0.276337	-0.0986682	0.468728	0.231011
HIF1A	TF+Target_DEG	3.04377	4.40649	29	105.276	0.00102711	0.470735	0.866555	0.53563	0.649579	-0.418261	0.998432	0.693252	0.684698	0.40863	0.931218	0.649968	0.763714	-0.406045	0.238891	-0.0319397	0.679609	0.480067	0.224494	0.00970872	0.807238	0.578186	0.691454	0.41492	0.462049	0.244565	0.409689	0.219858	2.75299	2.18671	2.45388	1.51745	0.850501	0.600949	0.30727	0.0759919	1.16701	0.873338	0.845568	0.563121	0.667382	0.436347	0.247728	0.0129887
HIF1AN	Connector	-1.40855	2.94828	8	58.5	0.00011773	0.370952	0.441591	0.132298	0.927248	0.654382	0.999423	0.613958	0.722458	0.321291	0.504546	0.160743	0.451177	-0.102262	0.575601	0.24595	0.89413	0.630623	0.594873	0.303947	0.325064	0.0870304	0.462091	0.163837	0.506503	0.233059	0.579791	-0.315828	1.27623	-0.704455	2.02646	-1.10318	0.662295	-0.390592	0.671144	-0.465817	0.404494	-0.118135	0.925688	-0.669696	0.488419	-0.244382	1.07198	-0.81931
HLTF	Target_DEG	-3.11061	4.51178	8	140.25	8.17023e-05	0.441589	1.08025	-0.705798	0.601915	0.348704	1.75215	-1.41997	1.10376	-0.869305	1.13191	-0.778818	0.845352	-0.505138	0.841829	-0.577757	0.427275	-0.268873	0.252988	-0.0387137	0.662673	-0.395664	0.773552	-0.546265	0.860324	-0.647566	0.336309	-0.0937272	1.33191	-0.831561	3.17055	-2.16404	0.572619	-0.346466	0.449325	-0.235507	0.420558	-0.23997	1.10227	-0.810762	0.37587	0.120002	1.01178	-0.740368
HNF4A	Connector	1.32445	2.74735	336	356.101	0.21773	0.619165	0.792034	0.402308	0.776979	-0.512687	0.400807	-0.0429081	0.410706	0.0910395	0.37826	0.0930712	0.718574	0.379943	0.454089	0.163364	0.243032	0.0125286	0.671238	-0.402148	0.461158	0.190464	0.363796	-0.074572	0.460212	-0.17987	0.239653	0.00190796	0.982511	0.400035	2.08488	1.06071	0.279217	0.0381449	0.400117	0.178025	0.333761	-0.0279978	0.681385	0.363853	0.419414	-0.170746	0.552139	0.307616
HPGD	Target_DEG	-3.36208	4.53584	4	146.25	2.98772e-05	0.409312	1.47467	-0.992302	0.482286	0.141061	0.290838	-0.145704	1.03036	-0.77641	0.774357	-0.453727	0.437545	-0.148354	1.04836	0.927443	1.70039	-1.39572	0.618629	-0.119784	0.221135	-0.0524222	1.04513	-0.645976	0.417316	0.175793	0.914978	-0.856533	1.74306	-1.23584	2.52132	-1.35644	0.349336	0.16024	0.184471	0.0393735	0.265775	0.0833795	0.86952	-0.724589	0.210836	-0.0718837	0.41121	0.135736
HSPB1	Connector	0.282252	1.70645	28	101.25	0.00116347	0.458182	0.752936	-0.38634	0.254619	0.0168952	0.71092	-0.310947	0.408209	0.0134056	0.437585	-0.124093	1.153	-0.807589	0.651207	-0.305071	0.528556	-0.232273	0.712092	-0.440317	0.458851	-0.123425	0.741342	-0.388533	0.479373	-0.207158	0.76713	0.490235	0.696577	-0.230197	1.83019	-0.930899	0.839237	0.602123	0.977452	0.731914	1.03786	0.75291	0.869871	0.556876	0.76072	0.443232	0.703518	0.443233
HTT	Connector	-0.845076	2.23618	42	93.9048	0.0064	0.473388	0.658006	-0.247142	0.462308	0.17489	0.756304	0.362981	0.401716	0.0489292	0.419193	0.123932	0.423223	-0.0549275	0.421217	-0.0814591	0.27255	-0.000268886	0.503281	0.198249	0.389191	-0.0851423	0.581849	-0.261753	0.337242	-0.0239747	0.552786	-0.295899	1.52455	-0.93606	2.75248	-1.71563	0.450232	0.194746	0.240268	0.00172163	0.451237	0.120749	0.555611	-0.225822	0.476474	-0.198189	0.407343	-0.144731
ICAM1	Target_DEG+Verification	3.40043	4.91272	16	64.25	0.00231317	0.419301	2.55292	2.0102	1.36877	-1.02821	1.78545	1.40178	1.42056	1.03278	0.419322	0.106172	0.62865	-0.223203	0.349301	0.0767659	1.34701	1.0444	0.853748	0.511358	1.72632	1.38698	1.78363	1.41845	1.68063	1.30468	1.19055	0.852114	3.63887	3.05808	4.71816	3.50204	0.974078	0.690842	0.56348	-0.280911	0.753085	0.448618	1.79199	1.44875	1.28837	1.01895	0.517244	-0.211078
ICAM3	Not_Target_DEG	3.06591	5.64799	2	31	1.15424e-06	0.32841	3.49434	2.24861	1.60727	-1.35919	1.30528	0.881777	1.2264	0.599989	0.47895	0.0961569	0.670808	-0.462118	0.90112	-0.435872	1.78564	1.22638	1.47525	-1.04327	1.98585	1.37881	1.01032	0.586412	1.37371	0.8065	0.878145	0.321199	5.34387	3.74522	5.73737	3.80386	0.657265	0.43671	0.409842	0.118618	1.01463	0.611841	2.15214	1.49724	0.477703	0.0748095	0.329329	0.153717
IER2	Target_DEG	3.18345	4.59298	6	117.167	7.50206e-05	0.411317	2.95183	2.72873	0.615065	0.321237	1.45583	1.22478	1.64287	1.28989	0.992332	0.619075	0.722848	0.533408	1.37557	0.947885	1.75491	1.61473	1.29283	0.757492	1.90394	1.59302	1.55831	1.21445	1.43495	1.30882	1.04477	-0.715198	1.27664	1.06995	2.34126	2.00247	0.874127	-0.609319	0.732748	-0.618339	0.555779	-0.287403	0.730029	0.518734	0.965127	-0.696409	0.782733	-0.505642
IER3	Target_DEG	3.22189	4.33098	11	153.273	7.06879e-05	0.451613	1.22728	0.982692	1.25026	-0.97971	0.399088	0.176547	0.622577	0.350497	0.504679	-0.184139	1.19104	-0.902644	0.951328	0.682906	0.259327	-0.0426069	0.443571	-0.14438	0.519738	0.306363	0.273358	-0.00474111	0.368289	-0.200323	0.772411	0.605261	2.36513	1.92197	3.41754	2.40282	0.9504	0.689844	0.487802	0.345059	1.48818	1.28692	1.50737	1.2471	1.21401	0.974984	0.746855	0.615749
IGBP1	Connector	-1.91555	3.20829	12	95.9167	0.000759194	0.441331	0.5399	0.211458	0.80593	0.526008	0.617765	-0.312101	0.343875	0.0295028	0.585484	0.309812	0.435839	-0.105697	0.315704	-0.056884	0.289299	0.0949945	0.34788	-0.0798926	0.438354	-0.205324	0.292999	-0.0472364	0.505816	-0.2603	0.289796	-0.0236342	0.829201	-0.339217	2.07964	-0.917108	0.600005	-0.318793	0.461543	-0.222863	0.631683	-0.327897	0.860466	-0.563795	0.303073	-0.0570613	0.724723	-0.427589
IGF1R	Connector	-0.732724	2.23105	28	112.714	0.00179106	0.470149	0.693778	0.134262	0.53014	0.228081	0.596885	-0.260595	0.451084	-0.0909808	0.535514	0.252526	0.385109	0.0580847	0.549859	-0.281666	0.425014	0.0919886	0.445593	-0.192048	0.440653	0.0636229	0.449841	-0.0610668	0.46722	-0.0914299	0.298683	0.0715305	0.911506	-0.197407	1.3795	-0.111254	0.340646	0.110627	0.221144	-0.0146914	0.50515	-0.233889	0.445461	-0.0881676	0.542259	-0.282298	0.29734	0.0953581
IKBKG	Connector	1.47556	2.8316	35	93.6571	0.00245352	0.462668	0.593145	-0.196801	0.651029	-0.397725	0.410145	0.0704961	0.761924	0.466781	0.792131	0.51626	0.473098	0.142766	0.46632	0.193251	0.35682	-0.129287	0.398043	-0.100053	0.604402	0.350588	0.334296	-0.0372699	0.494389	0.216207	0.275448	-0.027357	1.09345	0.561521	1.75217	0.871723	0.431095	0.189763	0.259678	-0.0301196	0.637436	0.363501	0.621847	0.281058	0.28614	-0.0266686	0.350303	0.100497
IKZF1	TF	2.32977	3.6935	12	76.5	0.000113875	0.414701	2.34209	2.00546	1.06834	-0.831171	0.758314	0.433163	1.00371	0.719721	0.353311	-0.0641816	0.387661	-0.112132	0.332212	-0.0799187	0.545466	0.367389	0.882125	0.609159	0.651752	0.411011	0.50218	0.272008	0.970001	0.707318	0.564566	0.340184	3.21644	2.71931	3.58202	2.75055	0.405617	0.180933	0.194243	-0.00486364	0.774233	0.47969	0.982947	0.702067	0.576708	0.383776	0.410899	-0.188376
IL10	Target_DEG+Verification	2.99126	4.79848	3	70	5.04104e-05	0.337953	0.83591	0.280364	0.337023	-0.0660549	0.80792	0.4438	0.747455	0.155457	0.469012	0.151891	0.616133	0.363619	0.359435	-0.252372	0.623445	0.276348	1.2965	0.681993	0.62963	0.323334	0.720781	0.325381	0.772187	0.330196	0.472282	0.199796	1.98475	1.00194	2.79517	1.44324	0.829991	0.449502	0.537584	0.403983	0.8881	0.554508	0.729505	0.361185	0.249306	0.0223627	0.262769	0.0754907
IL10RA	Target_DEG	3.07877	4.48399	3	131.667	0.000325324	0.38809	1.96806	1.61798	0.879678	-0.736244	1.17002	0.973676	1.49849	1.28715	0.596322	0.413432	0.654627	0.233208	0.236754	-0.0934488	0.774393	0.546486	2.02908	1.73554	0.801459	0.514364	0.847385	0.607978	1.0764	0.827968	0.925652	0.789973	3.11446	2.56446	4.44056	3.63972	1.04399	0.877989	0.368844	0.24102	1.0939	0.853572	1.36447	1.10353	0.711614	0.507687	0.463164	-0.328981
IL1A	Target_DEG	2.73659	4.78173	7	139.286	0.000157346	0.424958	1.78198	1.01274	0.637432	-0.295213	1.84529	1.35169	0.727465	-0.0353272	0.52223	-0.242325	0.384059	-0.0993904	0.775538	0.554309	0.447834	-0.00199919	0.900041	-0.6522	1.48598	0.83938	0.502535	-0.0430982	0.969108	0.415617	1.7654	1.56988	3.9918	2.70602	4.98643	3.17796	0.404885	0.174956	0.688934	-0.393201	0.70398	0.44415	2.6077	2.07925	1.4082	1.14275	0.412041	-0.242714
IL1B	Target_DEG+Verification	4.77047	6.45061	8	93.75	7.53445e-05	0.413341	6.25927	5.07937	2.54493	-2.1679	3.33997	2.79277	3.08934	2.3808	1.24485	0.867658	0.685499	0.290712	1.60092	1.38575	4.83705	4.28322	0.893227	-0.403654	4.68246	3.94246	3.47809	2.97709	3.9925	3.31696	2.27937	2.00359	7.21159	5.66029	6.9285	5.01703	2.14855	2.01844	0.634952	-0.394168	2.16477	1.8711	4.41021	3.82635	0.876346	0.603621	0.356855	0.0934997
IL1R1	Drug-target	1.61616	3.70233	12	116.25	0.000354113	0.452695	0.902875	0.106589	0.622765	0.220758	0.741247	0.189118	1.05711	0.58433	0.656611	-0.317925	0.750012	-0.407027	0.811805	-0.367099	0.602753	0.163149	0.500573	-0.210132	1.12314	0.513197	0.766807	0.236976	0.843124	0.382361	0.664142	0.2932	2.50994	1.35546	3.27651	1.91898	0.400943	-0.0800407	0.739346	0.491955	0.535504	0.157466	1.20424	0.514187	1.59007	1.21978	0.39898	0.194337
IL1R2	Target_DEG	3.56976	6.31779	6	129.667	2.73851e-05	0.408207	5.64554	4.12877	1.71149	-1.05236	4.1207	3.22461	4.50233	3.77806	1.49406	1.23746	1.01244	0.769739	1.1402	0.379236	3.39377	2.47467	1.21226	-0.743394	4.3029	3.15714	2.98173	2.18564	3.92874	3.13765	1.65771	0.884241	7.23116	5.11327	8.7218	6.38634	1.09965	0.606187	0.859684	0.559064	1.26094	0.733961	3.91157	2.40104	0.743685	0.242391	0.314604	0.139064
IL1RN	Target_DEG	3.65764	5.75952	5	153	8.04823e-06	0.405579	3.05553	2.00845	0.819018	-0.332578	1.68489	0.944658	2.42839	1.46253	0.614208	0.271509	0.778578	-0.412508	2.16689	1.8656	1.57058	0.996426	1.51	1.20978	2.13886	1.23282	1.94256	1.38345	1.35514	0.560434	1.13152	0.853199	4.23658	2.59329	4.64853	2.27989	0.418097	0.159226	0.72891	-0.394295	0.760664	0.51631	2.7062	1.86455	1.19901	0.817876	0.463926	-0.3173
IL21	Target_DEG+Verification	2.34996	4.94778	3	11.6667	1.6204e-05	0.309963	0.920139	0.230637	0.646217	0.108003	0.314663	0.196706	0.493835	0.270315	0.333471	-0.0144285	0.563891	-0.12342	0.495855	0.149989	0.335785	0.118772	0.506326	-0.0383273	0.294001	-0.00204222	0.796612	0.59441	0.378227	0.107281	0.763521	-0.167907	1.69252	0.20641	2.22031	0.471292	0.51647	-0.148651	0.164083	0.00257412	0.240945	-0.0663941	0.983744	0.164137	0.325582	0.0390697	0.753943	0.404965
IL21R	Connector	2.30459	3.82678	3	119	0.000658475	0.378568	0.735014	0.493057	0.429118	-0.277563	0.262232	0.100834	0.416176	0.236366	0.333763	0.19941	0.51201	0.206408	0.293937	-0.147352	0.341253	0.242032	0.921278	0.766807	0.309682	0.233531	0.349331	0.0740413	0.797123	0.642703	0.431924	0.123198	0.545667	0.206817	1.1356	0.473157	0.249035	-0.096646	0.208707	-0.0688541	0.250018	-0.0142502	0.361698	0.18027	0.31293	-0.15001	0.545028	0.322997
IL2RA	Target_DEG+Drug-target+Verification	3.15244	4.78626	4	69.75	8.62107e-05	0.364513	1.05533	0.362092	0.534261	0.0228697	0.818821	0.393292	0.53897	0.146974	0.39097	-0.0716023	0.640327	0.251817	0.370235	-0.143391	0.586713	-0.255782	1.29704	0.826696	0.424007	0.0667034	0.613397	0.286353	0.353448	0.016003	1.28826	0.7053	1.99888	0.998679	2.08256	0.879807	0.845931	0.502552	0.401041	0.226058	0.618673	0.428776	1.11713	0.533913	0.720514	0.398884	0.616239	0.336342
IL2RG	Connector	2.53615	3.96664	12	75.1667	0.00158625	0.414929	1.4266	0.892772	1.39499	-1.21785	0.369421	0.026627	0.414411	-0.011071	0.941425	-0.564538	1.06755	-0.712058	1.03516	-0.790628	0.500146	0.240964	0.692144	0.36233	0.510344	0.184267	0.461161	-0.204479	0.268483	0.0254509	1.79588	1.42036	4.20766	3.54181	4.5911	3.61699	1.18066	0.956045	0.400967	0.21259	0.616439	0.37619	2.03709	1.69792	0.976057	0.70125	0.787881	-0.495071
IL32	Target_DEG	3.82446	5.24313	5	150.6	0.00104344	0.422819	0.915686	0.608982	0.770743	-0.415413	0.331935	0.0693121	0.382467	0.0766403	0.317093	0.0170122	0.74717	0.397761	0.385696	-0.133097	0.265772	0.135801	0.636407	0.364731	0.417161	0.121115	0.875556	0.592853	0.504705	0.304269	0.681072	0.480256	1.39444	0.862815	2.09189	1.05434	0.665438	0.417381	0.31222	0.125107	0.690277	0.400467	0.993257	0.721272	0.493997	0.234792	0.261372	0.0311761
IL34	Not_Target_DEG	-1.89245	5.65471	1	15	0	0.311496	1.43652	-0.533451	0.855015	-0.289917	1.01434	-0.227733	0.714324	0.113974	0.593111	-0.429571	0.435798	0.319657	1.0112	-0.555732	0.727473	-0.367487	1.41603	-0.460034	0.614165	0.119288	0.686928	-0.230194	0.154239	-0.069089	0.483369	-0.0234698	1.59757	-0.289103	1.5973	0.612657	0.905698	0.112673	1.30179	0.537464	1.05938	-0.112405	0.706266	-0.0661066	0.673767	0.154479	0.427912	0.403759
IL4R	Target_DEG	3.21611	4.69035	12	118.083	0.000219068	0.441589	1.72838	1.18952	0.362723	-0.0819409	1.20385	0.950225	1.29781	1.01874	0.540577	0.22709	0.92493	-0.599962	0.670658	-0.375919	0.80672	0.621284	0.442225	0.126807	1.56173	1.26141	0.819889	0.565387	0.472482	0.241783	0.652462	0.348275	2.83312	2.04281	3.10764	1.91984	0.295873	0.0889853	0.317167	0.132194	0.579913	0.436831	1.11709	0.742594	0.523742	0.269887	0.344774	0.0949114
IL5	Drug-target	-0.0460966	2.4915	3	99	8.73958e-05	0.368242	1.46419	0.158274	1.08943	-0.160006	1.46598	0.0896972	1.50345	0.527706	0.383196	0.0682903	0.528094	0.14311	0.967158	0.190604	0.910488	-0.129795	0.57742	0.345165	1.28917	-0.114593	0.774701	0.0189349	0.959524	-0.0135501	0.707612	-0.173136	1.92283	0.0118534	2.8625	0.665288	0.552749	-0.188306	0.25966	-0.136241	1.13908	0.0833373	1.27403	-0.191596	0.57545	-0.319279	0.246396	-0.0362207
IL6	Drug-target+Verification	1.50289	2.67727	6	91.5	3.6689e-05	0.391913	0.952941	0.425011	0.451371	0.146047	0.445532	0.166878	0.341556	0.0996453	0.519017	-0.184455	0.459299	0.197018	0.236944	0.0397446	0.261048	0.0345321	0.498747	0.268667	0.272587	0.0109307	0.572592	0.367931	0.633403	0.420882	0.262482	0.0849264	2.07437	1.4868	2.11135	1.02632	0.341531	-0.0889229	0.549477	-0.28097	0.372115	0.0949179	0.362479	0.10333	0.497271	0.176534	0.324416	0.122094
IL6ST	Connector	-0.696419	2.17929	17	86.8235	0.00159663	0.440559	1.0434	-0.362252	0.326708	-0.0943334	0.416545	-0.0501352	0.397782	-0.0239043	0.886118	-0.602538	0.823258	-0.488611	0.43677	-0.206917	0.399793	0.0728793	0.450692	0.140343	0.46587	-0.0624237	0.41692	-0.0871373	0.408089	0.0244591	0.460131	0.284641	1.04081	0.164505	2.08612	-0.902985	0.203883	-0.0264489	0.217452	0.0174837	0.347226	0.100343	0.570354	-0.199861	0.741359	0.486369	0.69896	-0.449194
ILF2	Connector	-1.72329	3.04994	18	93.1667	0.0016057	0.44523	1.26465	-0.878516	0.542656	-0.213046	0.941412	-0.631538	0.877716	-0.569929	0.90337	-0.58527	1.02193	-0.667612	0.647723	-0.393097	0.692358	-0.428955	0.680696	-0.31788	0.787927	-0.509865	0.986153	-0.664923	0.602613	-0.330615	0.720229	0.415488	0.847192	-0.349903	2.88026	-1.97752	0.522806	0.26626	0.744231	0.498159	0.80736	0.53841	0.435813	0.0888361	0.823699	0.538645	0.58532	0.272164
ILF3	Connector	-0.303492	1.76797	19	94.2105	0.000751167	0.457627	0.523087	-0.147901	0.763097	0.488996	0.360158	0.0457311	0.367318	0.0487676	0.525055	0.233822	0.605418	-0.24813	0.279261	-0.0238022	0.251095	-0.00821843	0.499845	0.231418	0.298889	-0.0388604	0.483814	-0.193878	0.448247	-0.182481	0.405623	0.141435	0.972216	-0.440491	2.81438	-1.70779	0.382197	0.147174	0.281393	-0.0566037	0.298773	-0.056968	0.361881	-0.00923941	0.258234	0.00228603	0.401151	-0.137526
IMPDH1	Drug-target	1.95092	2.96905	2	94.5	2.25908e-05	0.347267	0.586456	0.280775	0.66697	-0.352934	0.393659	0.125009	0.454095	0.198403	0.532653	0.28761	0.324657	0.109364	0.409634	-0.203769	0.214386	-0.0494492	1.00678	-0.788131	0.500388	0.258728	0.276826	0.0601494	0.207281	0.0769367	0.371533	0.196303	1.26914	1.0566	2.31765	1.60598	0.303992	0.153456	0.439801	0.274827	0.405824	0.185	0.543086	0.287201	0.215251	-0.101427	0.498145	0.335766
IMPDH2	Drug-target	-1.35727	2.8479	8	93.375	0.000497231	0.407987	0.531838	-0.19708	0.725085	0.521126	0.740225	-0.505768	0.668551	-0.35307	0.414545	0.205699	0.656423	-0.358284	0.381104	0.22383	0.342489	-0.18323	0.518085	-0.258348	0.349855	-0.104429	0.599249	-0.294462	0.590367	-0.386407	0.45388	0.264683	0.740454	-0.272397	2.62845	-1.63935	0.379632	-0.226117	0.235482	0.0569814	0.546418	-0.320498	0.599253	-0.304142	0.221099	-0.0605874	0.293144	0.100656
INPP5D	Target_DEG	2.5625	4.18038	15	99.4	0.000818454	0.442623	2.49894	1.8712	0.601777	0.324353	1.2232	0.865644	1.10664	0.723043	0.444937	0.182587	0.516175	0.174088	0.686542	-0.463056	0.80474	0.473794	0.950879	0.609204	0.802462	0.444764	0.543991	0.24744	0.870679	0.51811	0.657776	0.400997	2.87964	2.08109	3.70848	2.45799	0.453037	-0.214169	0.35815	0.135753	0.348756	-0.0839084	0.814849	0.407998	0.390451	-0.118801	0.755226	-0.461353
INPPL1	Connector	2.30335	3.75286	12	76.6667	0.000519706	0.411093	0.77117	0.247701	0.456068	0.172947	1.07001	0.705173	0.463304	0.0997228	0.80393	0.523934	0.5744	-0.255686	0.327902	0.0667827	0.296306	0.00949489	0.321493	0.0466969	0.427805	0.0662254	0.55948	0.249811	0.480424	-0.168131	0.393471	-0.0962886	0.81007	-0.200002	1.14101	0.0696905	0.433815	0.182168	0.275255	0.0206203	0.358619	-0.0457406	0.394025	0.0250494	0.461717	-0.195989	0.372598	0.0797298
INVS	Target_DEG	-2.56868	4.15902	4	159.75	3.1066e-05	0.41791	1.09748	-0.563889	0.521929	-0.161838	0.816957	-0.19007	0.41312	-0.151047	1.21214	-0.963866	0.688338	-0.312749	0.387053	0.0402937	0.522321	-0.428975	0.422261	-0.167477	0.305577	0.00490228	0.471532	-0.303513	0.787428	-0.652775	0.316681	0.154508	1.0697	-0.130193	2.24028	-0.827538	0.367348	0.249765	0.140399	-0.0163359	1.08906	0.565223	0.423913	-0.107944	0.308598	0.110514	0.536937	0.287723
IRF1	Connector	1.60391	2.9638	20	68.5	0.00111605	0.429058	1.61624	1.18526	0.389631	-0.0965667	0.749798	0.380342	0.473143	0.14316	0.396876	-0.0937766	0.508497	-0.155226	0.350423	-0.0129253	0.67567	0.415198	1.62593	1.29107	0.626827	0.347194	1.08402	0.783379	0.786882	0.499709	0.277342	0.0372658	1.29439	0.694291	1.95718	0.948446	0.337491	0.0849283	0.580743	-0.351771	0.79284	0.470767	0.411105	0.0734303	0.325149	0.0712537	0.784647	-0.537835
IRF5	GWAS	2.04698	3.366	9	116.444	5.04749e-05	0.432	0.906885	0.590275	0.415893	0.162172	0.353208	-0.0852289	0.391484	0.122889	0.362465	0.0753569	0.516552	0.159871	0.195849	-0.0382632	0.115558	-0.000192433	0.540664	0.280798	0.241464	0.0283048	0.228149	-0.025226	0.316415	0.122451	0.176215	-0.0213047	0.644646	-0.104933	1.26535	0.321423	0.322678	0.12904	0.256399	0.0944853	0.282951	-0.0340379	0.842895	0.546083	0.602224	-0.375059	0.258789	0.0368048
IRS1	Target_DEG	2.94448	4.10532	38	99.6316	0.00108354	0.463804	0.508942	0.0571917	0.353887	-0.109798	0.514135	0.242056	0.880938	0.578352	0.518477	0.257029	0.886232	-0.588723	0.411445	-0.202228	0.275123	-0.00161834	0.978265	0.691241	0.403152	0.0869252	0.799759	0.52974	0.474617	0.188165	0.758801	0.516239	0.865461	0.265744	1.31844	0.300991	0.613824	0.408232	0.32607	0.116903	0.270183	-0.049781	1.37293	1.05683	1.24664	1.02259	0.385116	0.177895
ISG15	Connector	1.32701	2.73725	13	62.1538	0.000375039	0.393545	0.748487	0.356457	0.664625	-0.412333	0.377735	-0.077257	0.380254	0.0927203	0.600191	0.312773	0.518262	0.19306	0.374558	0.0770571	0.583457	0.342718	4.13987	3.66377	0.478469	0.214052	1.56092	1.21438	0.401315	0.127583	0.331385	0.0506761	0.566677	-0.00109106	1.42303	0.399991	0.285902	0.0396438	0.294396	0.0557185	0.382864	-0.107774	0.357606	-0.0291812	0.376863	-0.0979586	0.387913	0.109029
ITGA2B	SA	0.408533	1.98773	9	58.1111	0.000118725	0.384537	0.929589	0.293325	0.705315	-0.319495	0.497783	0.0693481	1.04016	0.462004	0.733411	-0.291929	0.888596	0.312643	0.486642	-0.131158	0.649139	-0.108211	0.533275	-0.136519	0.494351	0.100901	0.747974	0.225783	1.09621	0.621124	0.783189	-0.260334	0.892425	0.286035	2.15769	0.986658	0.488048	-0.125907	0.654787	-0.270686	0.29358	-0.0262834	0.595811	-0.0800578	1.12473	-0.295859	0.69351	0.257067
ITGA5	Target_DEG	3.32692	4.80426	7	78.7143	0.000173133	0.396019	2.87402	2.39342	0.971212	-0.664352	1.10215	0.742834	1.76797	1.37112	0.463465	0.0710437	0.907122	-0.48316	0.306305	-0.072919	0.86332	0.488589	0.703763	0.344386	1.01035	0.677686	1.04474	0.649758	0.911221	0.572042	1.38192	0.824622	3.77113	3.12463	4.47822	3.42253	0.639694	0.363468	0.570202	0.227385	0.9406	0.58774	1.92402	1.46985	1.02406	0.462492	0.385055	-0.0448886
ITGAD	Target_DEG	2.59018	4.75036	2	179	0	0.386899	1.79265	0.480124	0.487675	-0.0838019	1.17703	0.644941	1.19241	0.472534	0.71095	0.403952	0.842688	0.548594	0.320916	0.0249566	0.574719	-0.00863331	0.635359	-0.125285	1.02644	0.308546	0.743231	0.186024	1.46095	0.802122	0.477523	0.185083	1.93683	0.692281	3.82565	2.07874	0.165951	-0.00853029	0.334283	0.159239	0.500244	0.112847	1.0339	0.598842	0.4662	0.0436482	0.610758	0.402391
ITGAM	Target_DEG	2.95946	4.58864	3	66.6667	6.42999e-05	0.35443	3.888	2.89367	0.986085	-0.577776	1.3276	0.721745	2.00056	1.45119	0.588461	0.249856	0.529618	0.190649	0.624358	-0.351132	1.41906	0.84211	0.866008	-0.501049	1.98582	1.33614	1.04049	0.487329	1.92632	1.26093	1.14011	0.697585	4.57577	3.66017	5.52555	4.07706	0.827547	0.448938	0.394849	0.165988	0.5705	0.194841	1.92099	1.28584	0.346167	0.029377	0.286666	0.0247742
ITGAX	Target_DEG	3.71528	5.65416	2	13.5	1.91729e-06	0.301676	4.13772	3.37245	1.93475	-1.52336	2.3144	1.68313	3.14365	2.50964	1.85284	0.977433	0.915726	0.493247	1.02279	-0.250496	1.94369	1.35241	0.89506	-0.373916	3.14482	2.47094	2.0416	1.31491	2.98588	2.30199	1.32073	0.775711	4.77323	3.87367	6.2855	4.43553	1.55101	1.04436	0.629525	0.257529	1.02825	0.746159	2.76739	2.21352	1.04377	0.33454	0.832959	-0.580421
ITGB1	Connector	-0.160373	1.72717	22	107.091	0.00724234	0.471322	0.65117	-0.251476	0.555857	0.236231	0.557406	0.201435	0.472487	-0.112614	0.384814	0.0803827	0.726563	-0.291141	1.20564	0.889689	0.835766	0.516006	0.428299	0.136842	0.691017	0.400272	0.664626	0.305731	0.860164	0.53257	0.479848	-0.106611	1.17366	-0.649848	2.89231	-1.8857	0.449199	-0.21096	0.542865	-0.307085	0.288406	-0.00599186	0.622437	-0.221203	0.670932	0.200763	0.718844	-0.440579
ITGB2	Target_DEG	3.56489	5.26801	18	97.6667	0.00252639	0.459854	4.11623	3.38273	1.02193	-0.691206	1.72845	1.33101	2.34053	1.89596	1.0218	0.645725	0.660781	0.249939	0.998814	-0.682276	2.01365	1.66792	1.31206	0.918303	2.19313	1.70819	1.72417	1.34009	2.22276	1.79318	1.05253	0.775521	3.92045	3.12268	4.8181	3.59476	0.575315	0.324072	0.530812	0.329001	1.03529	0.759925	1.35621	0.891927	1.0799	0.767453	0.525091	-0.285768
ITGB3	Target_DEG	2.47595	4.33346	14	76	0.00035513	0.423529	0.583736	-0.0493098	1.17771	0.826882	0.741957	0.310543	0.681878	0.225772	0.962763	0.618601	0.626084	0.116664	0.567917	-0.21664	0.891436	0.486257	1.19919	-0.842977	0.563351	0.199347	1.54559	1.11278	0.531999	-0.143456	2.53604	2.04623	1.32131	0.566924	2.15072	0.8452	0.408019	0.120574	1.12071	0.817223	0.624973	0.321307	1.37955	0.80743	2.93159	2.29315	0.922551	0.602513
ITGB3BP	Target_DEG	-3.78169	5.19704	10	128	0.000143835	0.452424	1.36968	-1.10686	0.483621	-0.245539	1.40537	-1.10652	1.51903	-1.29581	1.06332	-0.840101	1.21868	-0.976144	0.535509	-0.286178	1.09145	-0.904691	0.371896	-0.121038	1.36155	-1.15946	1.55239	-1.30416	1.19856	-0.982908	0.630695	0.379014	1.25013	-0.725963	2.57418	-1.54264	0.324038	0.0456095	0.376851	-0.197424	0.582624	0.383733	1.02729	-0.717826	0.68835	0.391445	0.567829	-0.34345
JAK2	Connector	-1.08959	2.71124	34	77.5	0.00415455	0.441847	0.588566	-0.00439075	0.520383	-0.261345	0.671442	0.260713	0.40745	-0.0310946	1.47979	-1.18806	0.668327	-0.352277	0.766762	-0.499654	0.358036	-0.0517874	1.52451	1.17075	0.551415	-0.202046	0.473306	0.15939	0.644022	0.291339	0.717724	-0.467004	0.846849	0.000764002	1.44362	0.112714	0.400852	-0.179343	0.766649	-0.598832	0.407134	-0.112696	0.674123	-0.297122	0.451054	-0.217944	1.07794	-0.847767
JAK3	Target_DEG	2.5802	4.39497	14	65.4286	6.5889e-05	0.400636	3.31839	2.54008	0.55833	-0.289617	1.0638	0.597421	1.77321	1.29036	0.452803	0.1603	0.421874	0.0545821	0.704129	-0.419295	1.15415	0.785197	0.857013	0.366536	2.20078	1.77444	0.99516	0.594819	1.28301	0.9024	0.708502	0.370442	3.91721	2.93226	5.15438	3.84152	0.422454	-0.197849	0.321339	-0.0998646	0.299541	-0.0263463	1.34921	0.841997	0.397379	-0.13087	0.536747	-0.250026
JUN	TF	1.59635	2.99622	47	103.787	0.00201342	0.466667	1.33762	0.893148	0.37937	0.138508	0.718666	0.399496	1.01395	0.697217	0.309042	0.000414277	0.758843	-0.394103	0.77476	0.50327	0.414392	0.172153	0.606171	0.349997	0.447745	0.147842	0.791491	0.499041	0.423688	0.14431	0.388505	0.171889	1.4241	0.791502	1.64783	0.612089	0.302109	0.0497537	0.662979	-0.445044	0.513151	0.212194	0.3272	0.00282063	0.604232	0.370223	0.679068	-0.456989
JUNB	Target_DEG	3.92783	5.54474	17	92.2941	0.000189013	0.422346	2.97651	2.45451	1.34355	-1.09675	1.37514	0.965932	1.44241	1.01329	0.497586	0.189866	0.727093	-0.337842	0.445467	0.206152	1.11271	0.846397	0.668428	-0.46199	1.72139	1.38731	0.852199	0.566905	1.57312	1.26183	0.802623	0.609485	3.42772	2.75824	4.61297	3.52078	0.94152	0.725255	0.693173	0.492182	1.6171	1.28246	2.50761	2.14553	1.11904	0.866679	0.519245	0.332609
KAT2B	Diamond	-1.19174	2.51883	22	84.5	0.000219109	0.412439	0.834284	0.354325	0.299858	0.0309591	0.50404	-0.194898	0.305505	-0.0479443	0.670542	-0.378897	0.86207	-0.512527	0.773598	0.505985	0.582498	0.367137	0.721438	0.460714	0.575769	-0.303933	0.395418	-0.108453	0.426917	-0.156546	0.651932	-0.38439	1.06806	0.334113	1.69193	0.700533	0.284142	0.046979	0.270906	-0.0545273	0.386576	-0.0933216	0.85473	-0.530447	0.327926	-0.068062	0.653662	-0.382333
KCNH2	Connector	1.01145	2.3292	21	65	0.00235346	0.404928	0.700508	-0.237277	0.531622	-0.266651	0.60477	0.284449	0.355686	0.0062112	0.369956	0.0730864	0.691244	0.328466	0.388173	-0.12142	0.267087	0.0116264	0.599823	-0.273943	0.474671	0.160137	0.334356	0.0131879	0.340126	-0.0328857	0.349204	0.0847966	0.775529	0.171763	1.635	0.598661	0.303515	0.0617449	0.256222	-0.0379903	0.369453	-0.0861374	0.630099	0.289213	0.388171	-0.111256	0.767922	0.515658
KCNK9	GWAS	1.33133	3.01468	4	115.75	9.48366e-06	0.389892	0.368249	-0.00578227	0.728855	-0.438723	0.662848	0.3325	0.525466	0.262274	0.705952	0.284459	0.664973	0.308882	0.253191	-0.0540877	0.192559	-0.0642352	0.52299	-0.267675	0.3526	-0.111708	0.431719	0.145299	0.146072	-0.000739549	0.409421	-0.12968	0.77148	0.379405	1.87532	0.913975	0.345522	-0.114316	0.261171	0.0553178	0.289144	0.0971225	0.589132	0.227886	0.256592	0.0507819	0.707556	0.407864
KDM6B	Target_DEG	2.94707	4.30159	9	80	8.41762e-05	0.41087	2.35617	1.76212	0.707906	-0.424351	0.758343	0.464453	1.39081	1.13474	0.573233	0.303723	0.524009	-0.129131	0.495922	-0.380516	0.69338	0.485634	0.5122	-0.285044	1.1438	0.871744	0.950226	0.720967	1.11181	0.830801	0.331809	0.102322	3.10618	2.43915	4.16638	3.1566	0.445632	0.144843	0.342735	-0.081628	0.673238	0.280034	1.57783	1.17732	0.418374	0.111193	0.292437	0.0549663
KEAP1	Connector	-0.360916	1.73418	12	51.8333	0.000595278	0.387692	0.571177	0.188016	0.45602	0.19938	0.45326	0.116763	0.637065	0.291134	0.313008	-0.023551	0.577412	-0.223467	0.65968	0.436252	0.331073	0.0796559	0.960737	0.663763	0.449494	0.147863	0.578055	0.253416	0.785432	0.457534	0.355401	-0.11425	1.20507	-0.735199	2.78731	-1.92193	0.40393	0.141605	0.402618	-0.186719	0.397948	-0.105244	0.473865	-0.191849	0.423477	-0.157955	0.415962	-0.178213
KIFC3	Target_DEG	3.58267	5.0879	21	95.8095	0.00205267	0.459854	1.35289	0.823862	0.481874	-0.181893	1.31132	0.829277	1.17715	0.68436	0.73126	0.380374	0.499305	0.171724	1.1604	0.709958	0.602178	0.253068	0.445131	-0.144984	0.970902	0.540991	1.11521	0.700627	0.667238	0.28637	0.337604	-0.0534355	1.11667	0.397217	2.05946	0.981106	0.523786	-0.247778	0.467413	-0.228053	0.58783	-0.153372	0.995968	0.563806	0.331669	0.00714165	0.280282	0.0409173
KLF1	TF	1.95216	3.27668	11	85.3636	0.000122986	0.420701	0.933109	0.484219	0.406922	-0.141009	0.338733	0.151989	0.537302	0.224481	0.523681	0.280127	0.932725	0.515118	0.619211	0.422669	0.616297	0.34495	0.282706	0.072138	0.672174	0.390149	0.918042	0.60131	0.569966	0.268394	0.450528	-0.184101	0.6739	0.127796	1.5272	0.506323	0.502764	-0.177651	0.303352	-0.0696564	0.614785	-0.280726	0.463983	-0.11151	0.439292	-0.175151	0.489677	0.173028
KLF5	TF	-0.28002	1.60333	15	113.667	0.000104176	0.437247	1.05378	-0.662355	0.440765	-0.160049	0.423315	0.101354	0.361222	-0.0393643	0.380684	-0.04192	0.687622	-0.385872	0.313875	-0.0860418	0.489686	-0.294876	0.309345	-0.0771454	0.613867	-0.338787	0.234935	-0.00261661	0.276547	0.0790736	0.42948	0.181112	0.88419	-0.410064	2.00674	-1.04076	0.640481	0.399515	0.63246	0.435319	0.838201	0.625149	0.452978	0.222818	0.466754	0.270485	0.371497	0.205342
KLF6	TF	1.9842	3.37649	11	147.364	7.7336e-05	0.453237	1.49647	1.15366	0.279859	0.0540797	0.839566	0.575583	1.18607	0.859121	0.396945	-0.126238	0.252539	0.00982194	0.517001	-0.222999	0.403718	-0.186224	0.659063	0.413273	0.399517	0.134815	0.541179	0.20213	0.773566	0.535544	0.3969	0.191467	2.23633	1.75747	3.15901	2.09957	0.397251	0.144215	0.233733	0.0497798	0.429947	0.207639	0.842363	0.560222	0.43999	0.212825	0.357461	-0.137854
KLF9	TF	-1.08305	2.38572	7	127.429	4.07567e-05	0.425197	0.482796	-0.295226	0.35166	0.221428	0.771841	0.587722	0.539612	0.306678	0.730184	0.3978	0.554823	-0.271401	0.192591	0.0489392	0.300535	-0.18114	0.240779	-0.0883893	0.529494	-0.314401	0.400085	-0.167606	0.385954	0.210564	0.602175	-0.481185	0.566741	-0.265348	1.40343	0.828832	0.446929	0.277901	0.157118	0.0949996	0.234496	0.0715058	0.692983	-0.542612	0.324292	-0.111696	0.343421	0.160075
KLHL3	Not_Target_DEG	-4.15502	5.77964	4	107.5	4.5598e-05	0.393545	1.08328	-0.92378	0.336344	0.122279	0.385182	-0.222575	1.03443	-0.886118	0.996022	-0.870955	0.490855	-0.171425	0.418137	-0.170637	0.692118	-0.614545	0.728285	-0.401624	0.622881	-0.432239	1.59259	-1.35784	0.913715	-0.698382	0.385476	-0.250759	1.43095	-1.10831	2.10082	-1.26951	0.378607	-0.225633	0.293366	0.112632	0.226572	-0.057229	0.739972	-0.453242	0.625709	-0.426393	0.428531	0.232158
KLK8	Not_Target_DEG	2.5767	6.58579	1	9	0	0.295082	4.99589	0.996456	2.09064	-0.221514	2.30889	0.390578	3.46758	0.744959	1.31504	0.101381	1.66954	0.408664	1.50425	1.29458	2.70045	0.104817	0.740606	-0.203606	3.19792	0.149762	2.6102	0.433694	2.90916	-0.173308	0.558313	-0.0501539	5.13095	0.885781	6.32758	2.0042	0.811047	-0.168288	0.394955	0.0893737	1.87163	0.270616	4.70698	1.39168	0.819731	0.483014	0.132552	-0.007396
KRIT1	Target_DEG	-2.26906	4.11817	2	128	5.12215e-06	0.356772	1.03141	-0.717409	0.495273	0.218185	0.515753	-0.081001	0.736386	-0.501385	0.861609	-0.450523	0.436922	-0.131513	0.259885	0.0222378	0.358888	-0.203397	0.403654	0.0804286	0.546877	-0.307623	0.829602	-0.490292	0.550192	-0.312614	0.375036	0.0934493	1.33685	-0.908945	2.80799	-2.0376	0.357436	-0.0995296	0.338487	0.100305	0.266168	-0.0190303	0.707764	-0.30963	0.217647	0.0241547	0.402974	0.0539975
KRT10	SA	-0.355961	1.85944	16	87.25	0.000967803	0.430769	1.00928	-0.518793	1.33703	1.0506	1.07697	0.808422	0.773747	-0.450762	0.636189	0.315251	1.30284	-0.932443	2.47029	2.26602	1.24363	-0.937075	0.577232	-0.296716	0.745668	-0.478272	0.666759	-0.39918	0.870589	-0.519168	0.341089	-0.0621118	1.02739	-0.224456	1.81974	-0.604006	0.835241	-0.572097	1.77914	1.60114	1.06569	0.806054	0.955571	0.553725	0.416544	0.212848	0.553513	0.291767
KRT14	Not_Target_DEG	3.80475	5.30814	12	86.75	9.72502e-05	0.397895	2.29631	1.90906	0.902892	0.636997	0.537238	0.320226	1.59498	1.37825	1.10737	0.891811	0.536673	-0.189752	0.834534	0.634431	1.00918	0.799419	0.66265	-0.395985	2.62868	2.41769	2.3631	2.1133	0.425311	-0.163395	1.20659	0.90093	2.17478	1.57452	1.56618	0.624383	0.62927	-0.417834	0.809218	0.635951	0.447176	-0.214486	3.1859	2.77032	2.25332	2.04837	0.722623	0.447576
KRT15	Connector	-0.585963	1.9823	15	89.6667	0.000481768	0.428571	1.10042	-0.592111	0.975076	0.670718	1.15324	0.772665	1.06853	-0.664528	0.472558	0.215046	1.23292	-0.881844	0.677749	-0.303945	0.572256	-0.308426	0.642713	-0.418602	0.478848	-0.0930704	1.5031	-1.15995	0.80182	-0.501504	1.32691	1.07877	1.5761	-1.00155	1.73323	-0.705471	0.561023	-0.315024	0.554983	0.326627	0.794572	-0.453801	0.412495	0.0504564	0.338434	-0.072845	0.861628	0.623018
KRT16	Target_DEG	3.1708	4.67646	13	103.231	0.000118968	0.421405	1.97439	1.56434	0.670018	-0.368973	0.604561	0.336882	1.7049	1.35566	0.719041	0.420704	0.838373	0.427646	2.13971	1.86195	0.830168	0.491201	0.792239	-0.503863	1.97082	1.68898	1.37159	1.04404	0.474914	-0.140257	0.668842	0.349915	1.91769	1.32823	2.77437	1.73615	0.502704	-0.265575	0.508703	0.234163	0.496273	-0.271829	2.49471	2.12448	0.940904	0.552695	0.411274	0.0705019
KRT31	Connector	-0.00878498	1.36912	12	40.5833	0.000160595	0.365571	0.433651	-0.014253	0.606496	-0.294659	0.443216	0.0202015	0.483391	-0.119713	0.327134	0.0172829	0.601718	0.208928	0.419753	-0.0445232	0.405052	-0.141061	0.613439	-0.343453	0.519407	-0.209232	0.413762	-0.0884293	0.620018	0.32089	0.535867	0.235787	0.632432	-0.0689748	2.21592	1.19692	0.447156	-0.199414	0.403057	0.150941	0.461755	-0.10167	0.335175	0.012448	0.581844	-0.308829	0.359385	0.0735447
KRT40	Connector	-2.0776	3.39785	21	45.619	0.00351105	0.38829	1.73174	-1.31875	1.08461	-0.78103	1.30972	-0.937104	0.664561	-0.32227	0.845754	-0.569839	1.14738	-0.799289	1.39321	1.11304	1.36037	-1.10453	2.10557	1.8401	0.968851	-0.657775	0.612377	0.305937	0.902098	-0.584979	1.31709	1.07575	1.15586	-0.602228	1.39335	-0.393284	0.851504	-0.599998	0.888053	-0.663461	1.34082	-1.03954	1.21895	-0.917829	0.530046	-0.287941	0.789121	-0.549964
KRT6A	Not_Target_DEG	4.60069	6.00532	12	98.6667	0.000256442	0.417219	3.08652	2.60008	0.482628	0.230485	1.49763	1.20389	2.92009	2.58537	1.99116	1.71387	0.706299	0.337709	2.52503	2.26151	1.83054	1.53308	0.46696	-0.137216	3.01249	2.72111	2.0407	1.73698	1.58878	1.2694	1.24349	0.997562	3.12765	2.47697	2.91657	1.80224	0.621224	-0.384203	0.718414	0.550312	0.46724	0.252577	3.05575	2.74637	1.73708	1.5676	0.398092	0.16503
KRT6B	Not_Target_DEG	3.9975	5.40763	9	109.556	0.000130008	0.414247	3.12908	2.69478	0.552606	0.282015	1.04106	0.759247	2.79663	2.49741	1.17398	0.903625	0.359107	0.0726981	2.23455	1.99376	1.46796	1.26313	0.629818	-0.41416	2.69767	2.45577	2.1547	1.87464	0.998648	0.781324	0.897866	0.679303	2.88742	2.25059	2.75829	1.57775	0.446864	-0.263309	0.753642	0.613685	0.711496	0.524837	2.82378	2.53623	1.7345	1.5287	0.457703	0.300964
KRT8	SA	-1.87	3.32903	24	109.792	0.00350831	0.46182	0.854922	-0.36874	0.876862	0.600357	0.823774	-0.460823	0.549574	-0.130071	0.459622	0.100922	0.822864	-0.417619	0.485143	-0.1255	0.454461	0.116132	0.851189	0.493811	0.502355	-0.143918	0.379839	0.00058731	0.34658	0.0204661	0.482564	-0.143778	1.27541	-0.736111	3.72101	-2.71626	0.376492	-0.12401	0.502691	-0.243054	0.675638	-0.395395	0.711093	-0.329209	0.682229	-0.30127	0.718529	-0.422311
KSR1	Target_DEG	3.7167	5.1398	8	94.25	8.6285e-05	0.404494	1.12277	0.583985	0.366837	0.151516	0.813846	0.438224	0.719431	0.325336	0.671509	0.364223	0.615323	-0.197837	0.343052	-0.121424	0.404844	-0.0923915	0.574364	-0.270986	0.681132	0.394919	0.372534	0.0675537	1.08726	-0.748611	0.390349	-0.0666363	1.0682	0.6185	1.50391	0.574916	0.598508	0.351139	0.482547	0.283792	0.95961	0.690998	0.902029	0.585866	0.481296	0.256406	0.299841	0.0402932
LAPTM5	Target_DEG	3.62531	5.30166	10	129.6	0.000176961	0.431507	3.09289	2.71499	1.17108	-0.944925	1.76737	1.42816	2.2306	1.90936	1.02614	0.748022	0.652448	0.338337	0.477365	-0.26833	1.56301	1.38196	1.54482	1.29653	2.07581	1.76489	1.41898	1.10428	1.6278	1.44658	0.927515	0.71859	3.59462	3.14925	4.26555	3.35587	0.930781	0.722652	0.615875	0.460229	1.23996	1.05284	1.75177	1.45063	0.498763	0.26041	1.08295	-0.88206
LATS1	Connector	-1.08634	2.34456	8	140.25	0.000699893	0.44523	0.557318	-0.171154	0.442628	0.173789	0.415447	0.126394	0.410595	-0.151658	0.332789	-0.0695247	0.570311	-0.251214	0.331024	-0.0503055	0.260793	-0.0322288	0.454706	0.201144	0.339928	-0.076538	0.421982	-0.152419	0.477265	-0.220842	0.407518	0.18822	1.04234	-0.387205	2.24079	-1.246	0.261368	-0.0348051	0.277141	0.0624209	0.297181	0.0574267	0.455413	-0.194041	0.263653	-0.00247631	0.282568	-0.0721867
LCK	Diamond	1.29865	2.73867	41	104.293	0.00323938	0.478481	1.17983	0.546327	0.597515	-0.310228	0.363892	-0.0135162	0.887063	0.531171	0.365888	0.0888572	0.821831	0.518588	0.412983	-0.151195	0.399598	0.122237	1.0759	0.682163	0.493253	-0.172288	0.482997	0.201092	0.952895	0.625774	0.692593	0.384422	0.901923	0.032601	1.51276	0.288053	0.346222	-0.120087	0.509748	-0.291394	0.389427	0.112906	0.642146	0.278337	0.349422	-0.0996403	0.34674	-0.112878
LCP1	Target_DEG	3.72456	4.90622	8	158.25	4.14884e-05	0.451883	3.68872	3.27711	1.78917	-1.33826	2.0462	1.65045	2.43989	1.99128	0.922856	0.553956	1.22194	0.813441	0.513532	-0.137669	2.27612	1.90381	1.26532	1.01057	2.51911	2.19485	1.86343	1.53588	2.24113	1.92746	1.37587	0.830646	3.99204	3.61949	4.40289	3.77208	0.602252	0.377214	0.502638	-0.0437498	0.89247	0.647709	2.23648	1.86859	1.03829	0.385873	1.42838	-1.02902
LCP2	Target_DEG	3.61532	4.88485	14	78.3571	6.95554e-05	0.410646	3.81844	3.24242	1.6948	-1.41459	1.67233	1.38497	2.38432	2.04832	0.687421	0.4152	0.931708	0.554817	0.479573	0.210936	1.79555	1.48373	1.27983	0.906663	2.57455	2.21245	1.92174	1.60671	2.33527	2.00893	1.56698	1.34408	4.8058	4.16644	5.27408	4.30765	1.10104	0.871976	0.529399	-0.316982	1.18646	0.866045	2.51183	2.23737	0.951292	0.672936	1.03037	-0.749972
LGALS1	Target_DEG	3.18348	4.74088	8	93.75	0.00318503	0.41791	0.555688	0.0955503	0.704278	-0.401947	0.609171	0.230499	0.861764	0.45326	0.964596	0.55985	0.669514	0.262497	0.606461	-0.305208	0.478079	-0.129332	1.21931	0.720856	0.60852	0.210136	0.742623	0.31068	0.552054	0.213584	1.09285	0.670054	1.49019	0.898063	1.83791	0.770285	0.740045	0.500858	0.892807	0.550133	0.963637	0.61486	1.3136	0.995158	1.65294	1.24195	0.387567	0.00506988
LHFPL2	Target_DEG	4.1374	5.10233	3	271	4.65317e-06	0.431753	0.705249	0.441705	0.68762	0.432892	1.11678	1.03401	0.936601	0.640011	0.792934	0.253883	0.511734	-0.135362	0.451152	0.250711	0.475486	0.309201	0.667485	0.476873	0.87497	0.582455	0.903172	0.641304	0.473321	0.306104	0.151619	0.0842515	1.01124	0.759118	1.32568	0.638693	0.312394	0.117378	0.60847	0.525714	1.25496	1.14465	0.636143	0.453544	0.885365	0.627132	0.485723	0.292006
LIFR	Connector	-2.20821	3.54876	7	107.571	0.000568941	0.411317	1.48701	-0.656212	0.473658	0.16519	0.96415	-0.626196	0.415145	0.0496907	0.983904	-0.699533	0.525974	-0.0847773	0.439142	-0.253631	0.684521	0.254614	1.60694	1.30557	0.853311	-0.347718	0.484232	0.126721	1.04346	0.54811	0.734213	-0.582959	2.73781	-1.69582	3.91507	-2.32475	0.373005	-0.203335	0.734597	-0.543866	0.701031	-0.493185	1.15298	-0.59049	0.285863	-0.0225912	0.896197	-0.589591
LINGO2	GWAS	-0.199524	1.13666	3	156.333	6.09979e-06	0.388689	0.68928	-0.429368	0.586052	0.129109	0.836955	-0.609751	0.275062	-0.0533907	1.00854	0.628797	1.55796	1.15492	0.410947	-0.172357	0.711632	-0.506274	0.495945	-0.294383	0.482492	-0.245777	0.463869	-0.187722	0.171484	0.086688	0.503554	0.199511	0.671703	0.265148	2.29964	1.03365	0.214088	0.00981087	0.229923	-0.107176	0.487692	-0.348426	0.688556	0.443277	0.40303	-0.265929	0.213083	0.0848999
LITAF	Target_DEG	3.33875	5.05098	4	165.5	7.28633e-06	0.417449	1.88914	1.45904	0.447938	-0.193741	0.718273	0.390763	0.994909	0.669799	0.437001	-0.0521613	0.552876	-0.269763	0.494358	-0.24624	0.714446	0.551736	0.446496	-0.228954	1.20271	0.901821	0.732631	0.512152	0.765403	0.5688	0.545089	0.305428	2.26393	2.03128	2.54882	1.91228	0.480413	0.319449	0.372066	0.214208	0.616394	0.438591	1.23021	0.949917	0.54389	0.292713	0.206237	-0.0649984
LOX	Target_DEG	-2.70716	4.2789	5	175.4	3.80337e-05	0.43299	1.75021	-1.20715	0.81129	-0.594952	1.25103	-0.91535	0.440449	0.0655839	1.30256	-1.05041	1.09661	-0.791903	0.224403	0.00908057	0.809203	-0.615493	0.984893	0.760186	0.458891	-0.222973	0.627163	-0.293077	0.5444	0.222886	0.1942	0.0256417	1.51232	-0.755598	3.76321	-2.30448	0.821946	0.679424	0.252886	-0.159762	0.74538	0.603055	0.525776	-0.209743	0.344445	0.117646	0.847573	-0.671821
LRRC37A11P	Not_Target_DEG	-4.36016	5.36967	1	6	0	0.291892	1.91409	-1.43448	0.568634	-0.417675	1.02616	-0.772544	1.32815	-1.23628	1.46858	-1.43018	0.395026	-0.314145	0.86804	-0.79391	0.844077	-0.651716	0.606008	-0.470381	1.07378	-0.668603	1.3914	-0.814664	0.75928	-0.69321	0.58041	0.205969	0.629797	-0.476412	0.222265	-0.108147	0.736008	0.434206	0.835503	0.452621	0.526969	0.337897	0.474998	-0.321642	0.276601	0.0164256	0.369641	0.28746
LRRC41	Connector	-1.11814	2.49808	6	140.167	2.63131e-05	0.427844	0.751591	-0.325826	0.420051	0.157865	0.436152	0.136389	0.245027	0.0260401	0.552548	-0.220225	0.888917	-0.569766	0.465506	0.163265	0.368192	-0.299998	0.361908	0.0889922	0.353479	-0.127408	0.574975	-0.385579	0.307117	-0.179701	0.485622	0.241872	1.06119	-0.511567	1.90801	-1.03658	0.375449	0.202884	0.345303	0.189028	0.479645	0.300819	0.355624	0.0139072	0.261379	0.0358474	0.39185	0.163125
LSM4	Connector	-0.885113	2.34118	7	149.286	0.000282364	0.445492	0.867857	-0.282063	0.383095	0.120397	0.690931	-0.330957	0.494296	-0.169929	0.643653	0.300728	0.609326	-0.274311	0.276266	-0.037755	0.209686	0.00694497	0.500955	-0.181325	0.335841	0.000946458	0.313226	0.0290976	0.306096	-0.0123511	0.230895	-0.0195534	1.14616	-0.535064	1.48534	-0.435883	0.331916	-0.116507	0.185056	-0.0141317	0.425011	-0.150603	0.31216	0.00461896	0.346333	-0.146977	0.300177	0.105415
LSP1	Target_DEG	2.92185	4.99147	6	133.667	0.000269924	0.428086	2.93983	1.99019	0.416212	0.0701448	1.36969	1.01316	2.18027	1.60498	0.610768	-0.254877	0.566922	-0.261858	0.282134	0.0273087	0.946046	0.621926	1.248	0.991248	1.37031	0.833806	1.06832	0.701765	1.36729	0.848583	0.737439	0.524367	3.14566	2.20584	3.67079	2.48028	0.714422	0.542205	0.771863	0.582307	0.865223	0.650283	1.39674	0.836383	0.344543	-0.0845144	0.551844	-0.386138
LTB	Target_DEG	3.51474	5.55016	1	28	0	0.316981	1.66832	1.16122	0.201389	-0.00396518	0.676965	0.423951	0.869634	0.496635	0.737801	0.53678	0.911733	0.623913	0.602032	0.437768	0.702777	0.554275	0.600241	0.307062	1.18354	0.858476	1.50219	1.24834	1.4902	1.20613	0.315313	-0.100705	1.33712	0.421933	2.24125	1.31186	0.582598	-0.314264	0.344949	-0.141382	0.677932	-0.366585	0.576344	0.164864	0.563503	-0.382358	0.346713	0.18106
LYL1	TF	1.71765	2.9516	7	75.1429	1.73355e-05	0.371316	0.577387	0.298951	0.377263	-0.178995	0.426936	0.136443	0.529385	0.23805	0.494418	0.194272	0.973052	0.642603	0.302317	0.170765	0.280317	0.0649988	0.229629	0.0124441	0.499653	0.223691	0.456694	0.106633	0.638807	0.406085	0.295281	0.00693713	0.815617	0.445783	1.84229	1.09135	0.279091	-0.00962634	0.535909	0.281975	0.301084	0.0521958	0.414595	0.216121	0.270106	-0.0311341	0.543477	0.32033
LYN	Connector	2.08526	3.70307	35	87.4286	0.00427429	0.462103	1.7773	1.09455	0.533492	-0.207421	0.865727	0.433104	0.809862	0.379585	0.686501	-0.362526	0.695562	-0.358743	0.516619	-0.255091	0.903444	0.541641	0.66665	0.349845	0.88731	0.476282	0.781235	0.417111	0.82008	0.431655	0.537399	-0.245211	2.50445	1.53215	2.85991	1.48262	0.299161	-0.00451203	0.329171	0.0946566	0.856064	0.489978	0.464169	-0.0152296	0.705376	0.410573	0.351933	-0.0909349
LYPD3	Not_Target_DEG	3.35581	5.35533	2	195	0	0.357955	1.27783	0.978958	0.506449	-0.183255	1.26558	1.14332	1.504	1.31605	0.399383	0.366863	0.437735	-0.300917	1.41726	1.11889	1.1006	0.990384	1.18815	-1.11544	1.54029	1.20558	0.652743	0.503578	0.800011	0.663182	0.863106	0.756975	1.71983	1.04599	2.43954	1.20093	0.691004	-0.406013	0.681397	0.459383	1.42542	1.27425	2.23995	1.77535	0.75398	0.617595	0.319324	0.27327
LZTR1	Connector	0.671929	2.00136	5	77.2	0.000262775	0.374814	0.417641	-0.00274372	0.526794	0.257229	0.723815	0.387117	0.428162	0.164308	0.723655	0.382193	0.501821	-0.153502	0.393173	0.0918346	0.363245	-0.150904	0.596981	0.297249	0.608951	0.299053	0.372828	0.0732514	0.272395	0.00851978	0.224692	0.0404768	0.890947	-0.377529	1.28526	-0.337616	0.258249	-0.00202098	0.21843	0.000777127	0.518276	-0.123219	0.37704	-0.108674	0.504924	-0.267066	0.30423	-0.076337
MACF1	Connector	0.790504	2.09659	10	120.2	0.000540041	0.442882	0.431476	-0.0986742	0.557867	0.282322	0.71402	0.408411	0.499805	0.172845	0.513752	0.227209	0.48072	0.104909	0.274219	0.0380605	0.489266	0.237968	0.3824	0.0797074	0.332794	0.0879834	0.577915	0.254695	0.347459	-0.0708735	0.525258	-0.20514	0.957095	-0.480977	1.83144	-0.977641	0.318583	-0.136872	0.325573	-0.0554954	0.236095	-0.00777841	0.400262	-0.0749145	0.383648	0.0249257	0.423711	-0.190064
MAF	Target_DEG	2.89711	4.45875	11	98.1818	0.000115857	0.427844	0.709153	0.202495	0.690998	-0.347932	0.876976	0.374854	0.724828	0.237383	0.399959	-0.0929284	0.469849	-0.0942601	0.808584	0.442722	0.587429	0.252076	0.432076	-0.139232	0.716005	0.297636	0.578895	0.184747	0.487327	0.0466859	0.344896	0.0851651	1.30817	0.653925	1.8011	0.786566	0.420471	0.166112	0.34037	-0.0552412	0.627755	0.229433	1.00805	0.57411	0.609281	0.353731	0.315172	-0.0589014
MAP11	Not_Target_DEG	2.99368	5.30856	1	10	0	0.302642	1.26584	0.83248	0.557207	-0.266334	1.13437	0.457988	0.967124	0.534627	0.669752	0.254109	0.23112	-0.058483	0.795729	0.127893	0.0969114	0.0245142	0.704513	0.00698875	0.630292	0.242312	0.690341	0.227248	0.040826	-0.004805	0.0829579	0.0798788	0.838129	0.67911	1.65816	1.29023	0.186213	0.0863375	0.321852	0.0398484	0.721699	0.141521	0.842247	0.57002	0.175641	-0.10064	0.141313	0.075649
MAP1LC3B	Connector	0.936444	2.20245	11	60.8182	0.000213441	0.397059	0.664312	-0.296281	0.961746	-0.688709	0.93005	-0.570465	0.394425	-0.107618	0.738777	-0.452406	0.720434	-0.403774	0.385802	0.0850111	0.54905	-0.341459	0.842803	-0.569163	0.262172	0.0330764	0.637083	-0.370405	0.793376	-0.541101	0.554038	0.348306	1.33718	0.83686	2.04341	1.18986	0.750189	0.497372	0.708709	0.472357	0.937395	0.633428	0.858283	0.544835	1.11395	0.859166	0.934214	0.66821
MAP2K2	Target_DEG	3.03352	4.2859	13	87.6923	0.000655023	0.425915	1.22342	0.622042	0.41652	0.188542	0.81473	0.517032	0.686144	0.353009	0.974141	0.679179	0.46451	0.159195	0.828151	0.537754	0.944281	0.666337	0.765457	0.499714	0.82653	0.469293	0.651781	0.388802	0.798366	0.472228	0.487676	-0.320587	0.926101	-0.149462	1.56535	0.434579	0.347581	-0.167487	0.268199	-0.140466	0.243219	0.0168723	0.523917	-0.145967	0.455599	-0.252087	0.269522	-0.0839736
MAP3K11	Target_DEG	2.94553	4.15152	9	131.889	5.12912e-05	0.440559	1.17275	0.835265	0.889954	-0.595102	0.793857	0.431503	0.561895	0.311266	0.441281	0.169318	0.937766	-0.633275	0.57794	-0.313328	0.277093	-0.0967661	0.34757	-0.124242	0.207983	-0.0252909	0.261119	-0.0398643	0.263312	0.0477457	0.234434	0.0479715	1.70818	1.08348	3.11683	1.86851	0.610756	0.388679	0.322695	0.152616	0.991346	0.671708	0.918141	0.62391	0.571386	0.351756	0.286592	0.0865062
MAP3K20	Connector	0.74716	2.10272	6	85.8333	7.65161e-05	0.396434	0.473641	-0.0208499	0.473758	0.274255	0.419237	0.0663689	0.64535	-0.301927	0.586402	0.295674	0.565111	0.222966	0.35554	0.139541	0.40028	-0.143844	0.651489	-0.420028	0.405953	0.039219	0.413846	0.0855177	0.38575	-0.0998546	0.334644	-0.0500093	1.4704	1.00414	1.44933	0.569975	0.461198	-0.231805	0.285346	-0.0518934	0.618181	0.277473	0.343184	0.0203914	0.517304	-0.263864	0.354056	-0.187018
MAP7D1	Target_DEG	3.40004	4.57461	4	188.25	5.53236e-05	0.427119	1.02552	0.699438	0.438919	-0.175735	0.707733	0.451057	0.849414	0.656189	0.651575	0.3484	0.522096	0.179675	0.265556	0.0254181	0.572153	0.447486	0.516189	0.2643	0.975372	0.709716	1.03975	0.814197	0.858846	0.741391	0.24815	-0.0813876	0.956562	0.689815	1.5388	1.15215	0.207805	0.0137905	0.204595	0.0568533	0.309614	0.107447	0.773236	0.497392	0.174994	0.0399847	0.155557	0.00210873
MAPK1	Diamond	-0.01187	1.4649	87	133.563	0.00821095	0.5	0.688598	0.223595	0.27729	0.0270848	0.821347	-0.478914	0.461718	-0.12024	0.439075	-0.173113	0.6736	-0.341812	0.42776	-0.148851	0.496999	-0.246753	0.462779	-0.219351	0.423736	-0.111688	0.609082	-0.30642	0.376378	-0.0787791	0.54443	0.322601	1.48454	0.888999	1.92977	0.95774	0.435909	0.207396	0.506547	0.301689	0.671455	0.37598	0.408696	0.0830166	0.451139	0.170417	0.363851	0.145056
MAPK14	Diamond	0.696353	2.03838	44	103.068	0.00192788	0.469857	0.864548	0.434579	0.389862	-0.125122	1.10872	0.774917	0.319343	-0.0152663	0.641956	-0.37753	1.10745	-0.760523	0.381249	0.107264	0.364704	0.13375	0.432566	-0.151455	0.394969	0.11003	0.378798	-0.0824364	0.441323	0.168922	0.384432	-0.135376	1.82537	1.25973	2.21627	1.29739	0.397579	0.17717	0.248919	0.0297066	0.608875	0.32055	0.569251	-0.26386	0.319208	0.0558974	0.306609	0.0790061
MAPK3	Diamond	1.07116	2.46687	69	119.304	0.00407584	0.489637	0.503929	0.0792164	0.303551	0.0553359	0.385807	-0.0484411	0.39354	0.0673556	0.46165	-0.186409	0.682771	-0.336881	0.45294	-0.167019	0.321157	0.0729125	0.32238	-0.0623956	0.458169	-0.154388	0.388332	-0.0829042	0.403575	-0.125225	0.339533	0.125482	1.05477	0.493912	1.88932	0.938485	0.624725	0.397155	0.498088	0.294536	0.705804	0.402551	0.649407	0.324551	0.476913	0.180013	0.540102	0.306404
MAPK8	Diamond	-1.97724	3.41665	48	112.312	0.00294277	0.48061	0.958217	-0.577074	0.279416	-0.0367461	0.401628	0.0678575	0.684446	-0.393246	1.09193	-0.829692	1.08359	-0.787559	0.429489	0.172771	0.746973	-0.554224	0.758937	-0.513236	0.945179	-0.688724	0.982821	-0.730142	0.675819	-0.448423	0.292955	0.0829434	0.605329	-0.060286	1.55194	-0.617263	0.364564	0.136503	0.264715	0.0672889	0.64097	0.372367	0.451736	-0.141974	0.983762	0.708473	0.364027	-0.180233
MAT2B	Target_DEG	-2.65698	4.11931	20	59.95	0.0014078	0.422111	0.825566	0.338688	0.83293	0.609248	0.473068	-0.0646374	0.380613	-0.0682781	0.447747	-0.113579	0.386517	0.0672614	0.254211	0.005461	0.531441	0.262845	0.663929	0.45747	0.427119	-0.119659	0.368605	-0.031325	0.655234	0.407481	0.750992	-0.4789	1.04357	-0.550247	2.25512	-1.13934	0.764832	-0.538248	0.599976	-0.425179	0.490133	-0.233788	1.04727	-0.775242	0.564849	-0.280372	0.779806	-0.624021
MAZ	TF	1.54216	2.82645	7	100.429	3.8783e-05	0.383173	0.563368	0.223868	0.25547	0.017114	0.321461	-0.0537923	0.185251	0.0233907	0.786977	0.600914	0.437987	0.0580417	0.601862	-0.400507	0.133015	-0.0157769	0.279339	-0.054107	0.340483	0.0705683	0.680702	0.497281	0.38381	0.233085	0.263602	-0.073428	0.588113	-0.0216638	1.48105	0.569337	0.168097	0.00172645	0.277097	-0.148361	0.486173	-0.30071	0.355603	0.0373643	0.32667	-0.192478	0.302803	-0.128709
MCM6	Target_DEG	-2.72034	4.09814	4	105.75	2.41038e-05	0.393545	0.397626	-0.0253079	0.449703	0.221159	0.658205	-0.29415	0.589464	-0.308769	0.555216	-0.27029	0.738292	-0.378216	0.249487	-0.0295807	0.307791	-0.0992245	0.60746	0.353958	0.728499	-0.46401	0.93505	-0.688238	0.37942	-0.117547	0.383812	-0.145984	0.893573	-0.344807	1.29101	-0.439036	0.291615	0.0691436	0.35065	-0.163361	0.58207	-0.297792	0.722214	-0.449671	0.42508	-0.193628	0.291163	-0.0708842
MCM7	Connector	0.974898	2.64578	21	64.9048	0.000968279	0.422346	0.548196	0.158732	0.374783	0.111045	0.587453	0.24055	0.765907	0.417515	0.747173	0.399457	1.2318	-0.882999	0.398038	-0.135108	0.451764	-0.220229	0.519387	0.239159	0.419344	-0.121625	0.363079	0.0312165	0.690679	-0.42148	0.425159	0.160584	0.601613	-0.0334941	1.25401	-0.293866	0.384233	0.14952	0.28392	-0.0872186	0.408648	-0.109108	0.429198	-0.0993958	0.389644	0.12367	0.444351	-0.203209
MDM2	Connector	-1.31969	2.73403	55	94.4727	0.00320685	0.437247	0.448156	0.0911949	0.402436	-0.12865	0.53672	-0.211335	0.482554	0.167739	0.649629	-0.38382	0.44119	0.106617	0.582474	-0.293027	0.449531	0.222217	0.43117	0.16856	0.318719	-0.0566501	0.464376	0.170112	0.336676	0.0758657	0.276107	-0.0115191	0.762068	-0.230014	1.62763	-0.55193	0.447925	-0.191179	0.444663	-0.215639	0.411891	-0.127398	0.565808	-0.228808	0.316095	0.059025	0.651242	-0.398701
MEP1A	Connector	0.486602	1.9465	3	133.667	0.000110564	0.389289	0.718454	0.359553	0.372842	-0.00674763	1.05036	-0.115519	1.71404	0.836066	0.566615	0.270085	0.846189	0.530825	0.894695	0.301998	0.787217	-0.23895	0.623505	0.285052	0.994439	0.530465	0.556795	0.210161	0.436464	-0.0493778	1.09652	-0.447308	0.860762	-0.0583775	2.04016	0.798959	0.704075	-0.323988	0.694902	-0.0586774	0.619365	-0.26825	0.67726	0.160666	1.21229	-0.193599	0.917952	-0.24102
METTL23	Not_Target_DEG	-3.68591	5.38455	2	176.5	4.61034e-05	0.386899	1.00311	-0.49772	0.7631	0.408868	1.06961	-0.628452	1.13094	-0.680378	0.918868	-0.586439	0.729988	-0.428567	0.727119	-0.174731	0.367379	0.0418281	0.237793	-0.00871026	0.886599	-0.535807	1.01611	-0.586105	0.644979	-0.343626	0.374971	0.179877	1.0576	-0.287761	2.39843	-1.06266	0.3158	-0.117272	0.251623	0.0165951	0.508948	-0.0814151	1.39284	-0.742593	0.524844	-0.102469	0.530856	-0.231522
MIB1	Target_DEG	-2.73571	4.15921	8	123.375	8.44467e-05	0.417219	0.266836	0.0327912	0.980728	0.754454	0.848221	0.496923	0.271701	0.0110677	0.407302	-0.123634	0.412241	0.0767518	0.591793	0.339138	0.329024	0.202118	0.52559	0.315635	0.371005	0.110787	0.389914	-0.188799	0.56147	0.370697	0.798737	-0.586365	1.50812	-1.10926	1.92958	-1.05585	0.702305	-0.530399	0.586772	-0.417152	0.636527	-0.40118	1.00166	-0.695938	0.550944	-0.341014	0.506937	-0.323456
MIDN	Target_DEG	3.21401	4.29388	4	143.5	0.000178176	0.411989	1.66176	1.43369	0.779997	-0.467486	0.589855	0.478929	0.693288	0.495509	0.447563	0.207818	0.409823	-0.130808	0.303955	0.0956314	0.354815	0.219574	0.519854	0.271364	0.878701	0.598501	0.393489	0.310292	0.700565	0.563855	0.246208	0.107486	2.06885	1.46454	2.68504	1.88033	0.554905	0.412424	0.112299	-0.000909986	0.808816	0.690497	1.0555	0.845959	0.272829	0.129739	0.283728	0.0514018
MME	Target_DEG	3.25898	4.9173	8	54.125	0.0026852	0.377622	4.93524	4.53255	0.803451	-0.48028	2.01929	1.67362	2.11696	1.84611	0.87872	0.545287	0.961706	0.594626	0.485289	-0.197303	2.57097	2.32213	1.06793	-0.843828	2.53706	2.26964	2.0228	1.71459	2.55622	2.28531	0.813191	-0.581492	5.95199	5.27729	6.23142	5.11258	0.469857	-0.239604	0.461488	-0.211182	0.687259	0.388496	2.13965	1.82798	0.392706	0.145585	0.626463	-0.38178
MMP12	Target_DEG	2.99948	6.39167	2	94	6.67705e-05	0.342702	3.30303	1.84614	1.03947	-0.511318	0.837857	-0.101669	1.8875	0.794445	0.779421	-0.0487099	0.442321	-0.240878	1.20627	1.04467	1.0863	-0.309343	1.65134	1.51681	1.13315	-0.0552091	1.12181	0.412003	1.71371	0.818227	2.451	2.03535	4.02923	1.9287	2.31318	-0.133846	0.702497	0.215929	0.225545	-0.159944	0.808306	-0.115881	3.73975	2.39815	2.32985	2.0724	0.289501	-0.147127
MMP14	Target_DEG	2.55739	4.19534	4	112.25	0.00107074	0.388889	0.666497	0.162703	0.38432	-0.128692	0.775601	0.302047	0.712847	0.41133	0.709147	0.361832	0.576254	-0.241887	0.967202	0.57612	0.928673	0.41785	0.437117	0.207515	0.573284	0.22235	0.68729	0.333816	0.540476	0.254963	0.493331	0.109316	0.692206	-0.132811	1.89491	-0.902073	0.487852	0.224825	0.297195	-0.0175972	0.86991	0.347602	0.827761	0.398611	0.908237	0.0510454	0.520152	0.224244
MMP2	Target_DEG	2.46467	4.1823	10	73.9	0.00202264	0.407108	0.646834	0.0912485	0.552757	0.238418	0.810516	-0.229294	0.925804	-0.407981	0.863515	0.461028	0.657965	0.227803	0.91603	-0.372418	1.57386	1.21228	0.372203	0.0198345	0.746393	0.447017	0.795661	0.377648	0.759797	-0.325135	1.57165	1.16629	0.746111	0.0357578	1.9277	0.756351	0.390573	0.0914779	0.900249	0.663937	0.888797	0.476076	1.56613	1.09381	2.54589	2.22246	1.07745	0.729273
MMP7	Target_DEG	3.04128	4.88117	4	82	6.10225e-05	0.369863	2.23166	1.70294	2.63521	2.23768	1.99116	1.68054	0.519577	-0.0832515	1.03651	0.787239	0.519979	0.137283	0.653854	-0.449977	0.122837	-0.0157619	0.715103	0.324282	1.35997	0.929869	0.815875	0.413475	0.281184	0.0400818	2.18564	1.67891	2.3918	1.63187	1.00274	0.049795	0.220513	-0.0638177	1.26565	1.07164	0.320094	0.0496913	1.95921	1.39122	4.46978	4.18754	0.139869	0.0142361
MMP9	Target_DEG+Verification	3.56526	5.52906	9	117.222	0.000648931	0.42979	2.81016	2.13736	1.0944	-0.750059	1.26424	0.963669	1.15299	0.698085	0.762843	0.523832	0.397842	-0.0661082	0.430436	-0.138886	1.29162	1.05444	1.09629	-0.902001	1.30502	0.873579	0.968503	0.602334	0.97915	0.711328	2.85608	2.5456	3.79632	2.9695	5.21266	4.04887	0.557473	0.240973	0.798453	0.552165	0.199107	0.0202544	3.27632	2.80906	1.60434	1.34767	0.765862	0.500695
MNDA	Target_DEG	3.6041	5.24175	4	57.25	0.000208077	0.353601	4.71625	4.62791	1.57579	-1.22669	1.67793	1.46399	1.92973	1.7412	0.980014	0.598995	0.905565	0.749419	0.221464	0.130782	2.43415	2.27573	0.28313	0.130269	2.71802	2.60661	1.83973	1.54467	2.44318	2.3058	0.252432	0.0763297	5.29274	4.92938	5.71671	4.79331	0.579578	0.373785	0.191696	-0.0206977	1.35512	1.19092	2.62967	2.38577	0.381969	-0.0897635	0.35129	-0.161141
MNT	TF	2.01383	3.45121	4	172.75	1.39078e-05	0.398314	0.387837	0.114895	0.297347	0.00815365	0.292883	-0.0751176	0.249289	-0.0540022	0.266253	0.0851168	0.276268	0.016876	0.243433	-0.0017141	0.343231	-0.167895	0.259063	-0.124203	0.437312	-0.0997926	0.408428	0.233875	0.186799	0.0501353	0.222957	-0.0310018	0.749926	0.37084	1.44436	0.746452	0.540406	0.259999	0.328561	0.117803	0.517643	0.305384	0.77101	0.428119	0.210669	0.0163552	0.462229	0.332181
MRPL12	Connector	0.821904	2.50511	10	121.9	0.000149405	0.445492	0.468561	-0.0964139	0.560008	0.250513	0.33253	0.0594038	0.833007	0.55769	0.817	0.522318	0.736189	0.395181	0.345141	0.0742903	0.243955	0.0275454	0.258856	0.0116722	0.411832	0.175675	0.540343	0.254016	0.634077	0.384178	0.275899	0.0279751	0.710022	-0.148426	1.24284	0.0276025	0.275911	0.0222788	0.408448	-0.205201	0.539516	-0.325055	0.435051	-0.0136362	0.524434	-0.315206	0.27824	0.0255553
MS4A1	Drug-target	1.12755	2.06977	6	135.833	0.000191251	0.423529	1.84287	1.27594	1.11365	-0.623196	0.498195	-0.171854	0.7784	-0.354172	0.960269	-0.453223	0.872977	-0.0966886	1.45285	-0.917845	0.459935	0.129489	1.29939	-0.117298	0.710254	-0.182092	1.10295	-0.701301	1.73636	0.833314	2.83375	1.91897	1.36511	0.7474	1.63184	0.717456	0.96691	0.131482	1.07513	-0.383182	0.535725	0.0678013	1.3369	0.873133	1.83912	0.974368	1.05599	-0.675879
MSH2	Target_DEG	-2.96284	4.56173	6	81.3333	0.000126366	0.384537	0.557475	-0.24413	0.729896	0.469126	0.484552	-0.188143	0.82215	-0.546542	0.542142	-0.268147	0.510995	-0.26373	0.449794	0.211263	0.406861	0.219749	0.27346	0.0391378	0.306898	-0.0952497	0.748694	-0.505075	0.275434	0.0499689	0.581069	-0.352837	1.99498	-1.48179	2.53394	-1.49004	0.801502	-0.580313	0.805798	-0.615142	0.742123	-0.534421	0.972058	-0.588297	0.609707	-0.433444	0.794302	-0.524159
MSH6	Target_DEG	-2.52896	4.18345	5	125.2	5.29573e-05	0.4032	0.364863	-0.0819134	0.382342	0.11609	1.12476	-0.891462	0.440402	-0.151625	0.299926	-0.000888197	0.500632	-0.20712	0.329804	0.12265	0.318809	0.175047	0.33115	0.105603	0.421181	0.204683	0.553682	-0.307315	0.405637	-0.211818	0.217823	0.00876869	1.01818	-0.544139	2.33512	-1.3437	0.234469	-0.0410087	0.476007	-0.312116	0.559794	-0.369097	1.15502	-0.785388	0.402213	-0.208312	0.562089	-0.318047
MTBP	Not_Target_DEG	-4.2844	5.44397	4	85.5	1.34051e-05	0.370225	1.00937	-0.740382	0.405785	0.24288	0.682767	-0.373395	1.50819	-1.00723	1.38665	-0.778027	0.615176	-0.445978	0.476104	0.135933	0.458068	-0.305739	0.642216	0.467474	0.628346	-0.410187	0.902199	-0.52748	0.329164	-0.170866	0.560655	-0.263593	1.17251	-0.763729	1.40794	-0.80816	0.514586	-0.240545	0.611228	-0.375816	0.510936	-0.294501	0.91721	-0.675762	0.367426	-0.161845	0.848787	-0.564302
MTR	Target_DEG	-2.89884	4.29612	8	133.625	0.000114798	0.443922	0.872128	-0.444922	0.76305	0.509956	0.66801	-0.328569	0.857372	-0.596667	0.599249	-0.258755	0.539614	-0.168594	0.413562	0.12967	0.328345	-0.186297	0.299977	-0.0708993	0.694406	-0.422687	0.839018	-0.557671	0.622951	-0.447032	0.300343	-0.0126134	1.47346	-1.00883	2.64292	-1.70541	0.38407	0.149578	0.342196	-0.0848408	0.509002	-0.201528	0.90322	-0.640957	0.479414	-0.152717	0.226547	0.0164011
MYC	Connector	1.95913	3.36543	207	232.13	0.104935	0.558346	0.855978	0.474745	0.733286	0.461232	0.681278	0.332359	0.563024	0.241098	0.694912	0.415702	0.664843	-0.324649	0.720994	0.433433	0.345366	0.1114	0.405945	0.11795	0.910208	0.644655	0.389454	0.0925651	0.330944	0.0590792	0.644752	0.390725	0.733903	0.171903	1.30396	-0.298806	0.519741	-0.278012	0.364693	0.141896	0.421011	0.120082	0.762444	0.433058	0.317466	0.0552979	0.341353	0.0908439
MYCN	Connector	0.534292	1.84901	15	56.3333	0.00307932	0.407987	0.356462	-0.00324181	0.383153	-0.119875	0.782618	-0.38842	0.554333	0.251371	0.299509	0.0188798	0.422852	0.0445425	0.320047	-0.0309796	0.569446	-0.33519	0.745743	-0.48239	0.420375	0.165605	0.433779	0.156196	0.444938	0.168177	0.381822	0.15222	1.00673	0.470884	2.15039	1.1782	0.334527	0.103613	0.528817	0.289195	0.443523	0.10746	0.500251	0.192161	0.542681	0.294329	0.530458	0.255141
MYD88	Target_DEG	2.68022	4.24353	16	89	0.000599903	0.442623	1.36317	0.580607	1.11233	-0.813558	0.76266	0.310655	0.675755	0.156412	0.847833	-0.505888	1.17663	-0.847143	0.662672	-0.30856	0.380013	0.0538109	0.618959	0.269762	0.533122	0.0875967	0.510233	0.11218	0.61499	0.165981	0.479124	0.293138	2.51112	1.5486	3.20143	1.79288	0.812557	0.598926	0.830275	0.638603	1.39325	1.06948	1.03786	0.629393	0.899061	0.620507	0.670337	0.428939
MYEOV	Target_DEG	3.3634	4.14857	2	236	1.475e-06	0.399577	0.908677	0.714516	0.181305	0.0555561	1.19026	1.08756	1.04205	0.64268	1.09493	0.332888	0.962107	0.58752	0.308286	0.0893074	0.299233	-0.0560706	1.55781	1.47297	0.794253	0.450711	1.14383	0.788318	0.186425	-0.0255352	0.446244	0.346147	1.13916	0.960987	1.79909	1.29898	0.601891	0.328439	0.429891	0.394771	0.375627	0.22416	1.27836	1.18639	0.901096	0.599119	0.599641	0.462872
MYO9B	Target_DEG	3.03915	4.54205	6	160.167	5.74912e-05	0.441847	1.59515	1.13419	0.391666	-0.121974	0.990232	0.776512	0.869969	0.628132	0.456322	0.164652	0.598268	-0.18479	0.461555	0.13419	0.298889	0.157445	0.298612	0.13772	0.611322	0.290572	0.586252	0.361989	0.396694	0.268276	0.24339	0.0689714	1.8134	1.30482	2.67532	1.73809	0.308896	0.193773	0.269634	-0.150994	0.571917	0.35099	0.775534	0.530769	0.204787	-0.0589459	0.423415	-0.296823
MYOT	Not_Target_DEG	-3.50076	5.36312	3	102.333	3.29488e-05	0.371681	2.14232	-1.74844	0.840108	-0.391707	0.496779	0.115366	1.17432	-0.895302	1.74668	-1.40347	0.962575	-0.62181	1.31987	-0.861171	0.986827	-0.822716	1.57884	-1.35751	1.52568	-1.24498	1.2421	-0.927828	0.629789	-0.519558	0.697137	0.324334	1.70066	-0.826195	2.10787	-0.766907	0.775768	0.44699	0.637846	0.427282	0.833227	0.4793	0.741405	-0.175982	0.929106	-0.533214	0.506745	0.310361
NABP1	Target_DEG	3.69408	5.11256	5	153.6	3.65695e-05	0.420467	3.58465	3.26464	1.00186	-0.783684	2.12785	1.82207	2.03828	1.74064	0.659713	0.340181	0.672582	0.378043	1.29617	1.00391	2.11019	1.94139	0.33155	0.0950603	2.55555	2.33928	1.71275	1.47041	2.37724	2.03197	0.297671	-0.13838	3.3567	2.93107	3.82555	3.16433	0.44543	0.18051	0.677863	-0.508398	0.583721	0.337375	1.8474	1.57425	0.416065	0.0835742	0.969001	-0.7265
NASP	Connector	-1.53318	2.84082	7	71.1429	6.2913e-05	0.383562	0.545173	-0.225315	0.538234	0.250569	0.469503	-0.173512	0.398152	0.156412	0.325395	-0.0696135	0.394163	-0.123393	0.444878	-0.248099	0.38555	0.22134	0.482519	0.231536	0.571816	-0.346529	0.245823	0.0374948	0.427279	-0.147318	0.628664	-0.379812	0.793858	-0.325931	1.22474	-0.516672	0.612421	-0.408786	0.43152	-0.251074	0.482549	-0.26232	0.369437	-0.0454609	0.513679	-0.270161	0.272039	0.0340091
NAT1	Target_DEG	-3.50661	4.62082	2	207.5	0	0.387494	1.15905	-0.801802	0.579062	0.111117	1.46492	-1.11484	0.664341	-0.592011	1.19574	-0.985704	0.550183	-0.336682	1.21018	-0.533732	0.631537	-0.622266	0.899145	-0.384851	0.582109	-0.391192	0.745375	-0.583463	1.11587	-0.936408	0.295846	0.0408014	0.714046	-0.438587	1.99988	-1.43962	0.586802	-0.497268	0.366104	-0.236777	0.663938	-0.586172	0.708453	-0.420264	0.419877	0.163448	0.419408	-0.157292
NCF2	Target_DEG	3.4635	5.26538	9	35.4444	0.000159726	0.356436	3.72268	3.02234	1.27894	-0.997095	1.71169	1.23006	2.48236	1.96443	1.05852	0.79109	0.486058	0.292777	0.6406	-0.169244	2.17224	1.79796	0.977086	0.57884	2.37908	1.89108	1.94946	1.52342	2.19387	1.8595	0.418312	-0.0965379	4.3546	3.18943	4.8686	3.30469	0.298768	-0.0955802	0.648437	-0.369296	0.621705	0.186748	1.76511	1.19017	0.58455	-0.146381	0.992252	-0.710817
NCF4	Target_DEG	3.16582	4.2472	5	130.6	1.89172e-05	0.406452	3.18795	2.76988	1.92939	-1.5394	1.19013	0.926549	1.72809	1.4135	0.652736	0.359111	0.723815	-0.265488	0.218518	-0.00677354	1.06192	0.729416	0.531774	0.211337	1.52091	1.24007	0.928708	0.726082	1.28606	0.957608	0.46824	0.156698	4.54863	4.17987	5.23835	4.30541	1.12679	0.784048	0.574576	0.281979	1.101	0.71888	2.07887	1.70509	0.747643	0.437775	0.650593	-0.314801
NCOA1	Diamond	1.1089	2.44025	30	97.2	0.000452526	0.456246	1.26544	0.790081	0.26846	0.00297473	0.420191	0.0864992	0.579693	-0.26333	0.68854	-0.388553	0.898022	-0.538251	0.427206	-0.188279	0.257563	-0.0204243	0.473402	-0.247858	0.448049	0.156621	0.353834	-0.107516	0.564165	-0.302205	0.237318	-0.0425009	1.83343	1.24828	2.34284	1.38752	0.479045	0.221827	0.474021	0.296684	0.782448	0.461063	0.394804	-0.0869343	0.512809	0.254481	0.236204	-0.0268173
NCOA3	Diamond	-0.981551	2.19674	33	104.03	0.000774324	0.460695	0.639809	-0.231626	0.354111	-0.0923361	0.536224	0.220186	0.27644	0.00352803	0.731007	-0.440492	0.718037	-0.365679	0.321593	-0.0662968	0.323386	-0.105128	0.333662	0.0880816	0.527436	-0.280879	0.400029	-0.141789	0.292471	-0.0463683	0.291441	-0.0842988	0.774676	-0.259031	1.58966	-0.665836	0.524368	0.296491	0.357623	0.165237	0.888828	0.598137	0.358362	-0.0592431	0.39384	0.1384	0.24138	0.00470289
NCOA6	Diamond	2.28966	3.79069	22	78.8636	0.00016931	0.422111	0.607722	-0.0728234	0.507267	0.179179	0.924645	0.491222	0.472725	0.0362072	0.49335	0.147137	0.61469	-0.209474	0.277457	-0.0110317	0.503088	-0.192716	0.462424	0.221741	0.476525	-0.137417	0.409764	0.106308	0.474769	-0.134922	0.55817	0.30796	0.986132	0.228178	1.31287	0.303599	0.843572	0.524628	0.395745	0.121329	0.765154	0.411035	0.775637	0.384729	0.65676	0.367073	0.357492	0.0893756
NCOR1	Diamond	-0.134544	1.57947	35	83.8571	0.000521849	0.43877	0.542853	-0.116609	0.36929	0.139781	0.574213	0.282278	0.366345	-0.120878	0.296829	0.0402882	0.494414	-0.17489	0.24822	0.036504	0.262761	-0.0719142	0.366811	0.148372	0.32162	-0.100736	0.284407	0.0575286	0.318877	-0.139746	0.195982	0.0492705	0.709183	-0.157874	1.50968	-0.539277	0.465837	0.211909	0.239906	0.0688606	0.594773	0.323994	0.383946	-0.101246	0.229147	-0.0413297	0.293239	0.0881152
NCOR2	Diamond	1.10924	2.58367	34	86.8529	0.000647854	0.449732	0.593428	0.0709987	0.469793	0.184683	0.62219	0.362836	0.30486	0.0150217	0.816055	0.571341	0.405122	-0.0483559	0.373133	-0.159549	0.347695	-0.119005	0.409659	-0.200941	0.327738	0.0504888	0.296206	0.0525209	0.519043	-0.281025	0.219842	-0.0404958	0.945219	-0.338916	1.04677	-0.190214	0.545297	0.271074	0.262138	0.0805575	0.499099	-0.166441	0.392018	0.0333279	0.41107	-0.168777	0.321718	0.100369
NDEL1	Connector	2.51933	4.00727	9	122.667	0.00280226	0.438261	1.92416	1.5162	0.521323	0.247209	0.955057	0.574074	1.09253	0.752618	0.527699	0.238756	0.462392	0.0901034	1.017	0.700816	0.808471	0.544369	0.351045	0.0585596	1.09005	0.782994	0.819592	0.475464	0.805914	0.503523	0.25326	-0.0237934	2.57996	1.96422	2.85304	1.96189	0.225409	0.020437	0.520414	-0.264954	0.62836	0.308426	0.605427	0.30229	0.321767	0.103004	0.683264	-0.448329
NDN	Connector	-1.82839	3.30407	9	124.778	0.000864015	0.443142	0.435021	0.000778508	0.563612	0.250958	0.472302	-0.124485	0.47	-0.172232	0.311901	0.0665501	0.397299	-0.0482855	0.380519	-0.12224	0.35672	0.15412	0.61597	0.306366	0.516874	-0.207319	0.847101	-0.491247	0.399384	0.151668	0.289039	-0.0190342	1.04491	-0.377761	1.83871	-0.699416	0.606876	-0.423699	0.932913	-0.681226	0.952024	-0.657114	0.759834	-0.374308	0.407006	-0.154434	0.534067	-0.300234
NDST1	Target_DEG	3.21342	4.78055	6	196.833	8.21005e-06	0.437753	0.558024	0.210852	0.512228	-0.109712	0.378969	0.261798	0.503889	0.287729	0.452132	0.111281	0.817203	-0.546882	0.838964	-0.562508	0.351726	-0.201144	0.216297	-0.0587553	0.319638	-0.0169	0.364897	0.174262	0.162459	0.0160043	0.780565	0.643676	0.925127	0.542218	1.77677	0.937477	1.12568	0.834618	0.835283	0.67741	1.08287	0.937837	1.22303	0.911286	0.692487	0.5319	0.672772	0.552202
NECTIN1	Target_DEG	2.91466	4.23187	4	236.75	5.20718e-06	0.436742	0.539293	0.245555	0.501028	0.240359	1.05409	0.62773	0.955826	0.616079	0.721375	0.432701	0.722671	-0.325937	0.284965	-0.0562433	0.317616	0.0648221	0.381774	-0.168837	0.742662	0.498178	0.422546	0.126772	0.520334	0.207717	0.524367	0.309101	0.505641	0.0271507	1.57354	-0.499919	0.162917	0.0428112	0.327786	0.189676	0.514203	0.292893	0.806901	0.586739	0.484475	-0.27943	0.462271	0.291735
NEDD4	Connector	0.543414	1.9926	37	95.1351	0.00261962	0.466667	0.605285	-0.204689	0.36327	-0.103389	0.707927	0.37795	0.686802	-0.370107	0.772612	-0.50897	0.833726	-0.49011	0.392469	-0.094892	0.448714	0.207655	0.593819	-0.30295	0.50581	-0.214185	0.433725	-0.140906	0.423127	-0.14069	0.508952	0.260737	0.534346	-0.00816184	1.05404	-0.135013	0.296895	0.0564824	0.274462	0.0541391	0.622294	0.33274	0.396494	-0.0846905	0.724678	0.477527	0.287656	-0.0381165
NEDD8	Connector	-2.78409	4.18084	45	87.0889	0.00361383	0.455148	0.685696	-0.328135	0.370014	-0.101159	1.24827	-0.93955	0.974998	-0.662622	1.1973	-0.897537	1.32038	-0.972016	0.497764	-0.226742	0.613102	-0.372561	0.881034	-0.602309	0.611483	-0.329447	1.28901	-0.984864	0.699212	-0.425019	0.70966	0.449348	0.947417	0.42667	1.44795	-0.374828	0.416025	0.163199	0.478071	0.247946	0.529588	0.240236	0.70345	-0.372844	0.620243	0.377367	0.701076	0.446134
NEUROD1	TF	1.70305	2.58319	6	60.1667	5.3928e-06	0.355765	0.67496	0.361523	0.182635	0.0119694	0.515963	0.243259	0.676659	0.478517	0.246023	0.0618388	0.870598	0.612315	0.563786	0.411108	0.353022	0.262213	0.516571	-0.293959	0.382852	0.298774	0.616945	0.399139	0.642777	0.48296	0.219201	-0.0098289	0.844597	0.327062	2.19009	1.23852	0.173609	-0.0145927	0.174094	-0.0263208	0.422098	0.236164	0.171068	0.00902263	0.263776	0.00831686	0.609589	0.376012
NFATC1	Diamond	1.13876	2.50466	19	71.0526	0.000153707	0.400212	0.661021	0.0665593	0.373048	-0.0959083	0.735297	-0.392847	0.577486	-0.245736	0.501058	0.202092	0.450561	0.106301	0.636178	-0.38112	0.392438	0.0989832	0.53083	0.239642	0.575468	-0.281765	0.428037	-0.142213	0.38336	0.0511306	0.397912	0.133157	0.92089	0.156622	1.41524	0.292071	0.50135	0.262491	0.464966	0.285746	0.499399	0.186541	0.677548	0.284515	0.299529	0.0837538	0.653317	0.394128
NFE2	TF	2.04542	3.3952	10	68.2	9.90184e-05	0.388889	3.18973	2.84075	1.24989	-1.01861	0.659505	0.359214	0.972117	0.6097	0.495585	-0.226823	0.638147	-0.182776	0.874988	-0.585665	1.0566	0.728348	0.993538	-0.639809	1.83424	1.50682	0.844685	0.461255	1.32112	1.00165	0.49805	-0.250483	3.77494	3.35284	4.20601	3.25043	0.480433	0.171356	0.708106	-0.419334	0.610848	0.271969	1.14627	0.829697	0.770128	-0.494737	0.544099	0.210772
NFE2L2	Diamond	-0.202944	1.52538	25	101.6	0.000753412	0.464373	0.594859	0.128985	0.285221	-0.0297331	0.482345	0.201175	0.352279	0.0502667	0.388647	-0.13661	0.536352	-0.21782	0.338959	-0.0682944	0.400125	0.166323	0.558388	0.275903	0.486275	0.180281	0.277173	0.0283071	0.303338	-0.0401429	0.263964	0.0562473	1.1872	0.636899	1.48672	0.594491	0.527857	-0.326816	0.364115	-0.165286	0.338684	0.103658	0.458594	-0.192791	0.301253	0.0756204	0.542839	-0.362482
NFKB1	TF	0.676266	2.26682	39	97.3846	0.00173632	0.460414	0.599947	0.118905	0.32993	-0.041558	0.646477	0.296093	0.590349	0.258675	0.439459	-0.167087	0.551138	-0.251031	0.377	-0.0996519	0.252347	0.00446936	0.356294	0.0803704	0.35822	0.0436442	0.330157	0.00937464	0.320752	-0.0404631	0.354118	0.133807	1.34705	0.698411	2.01439	0.944677	0.385675	-0.145852	0.437394	-0.227227	0.325626	0.0301166	0.490016	-0.125522	0.44339	0.206258	0.335364	-0.0724402
NFKB2	Target_DEG	3.43979	4.90953	15	68.6667	0.000209417	0.406233	1.86137	1.46331	0.349742	-0.106847	1.16056	0.793499	1.57538	1.21071	0.545621	0.237675	0.329511	-0.0266003	0.795883	0.426378	0.959212	0.715299	0.849525	0.520813	1.4568	1.16365	1.25957	0.915974	0.822908	0.518698	0.302064	-0.00631263	2.19164	1.63805	3.09421	2.13931	0.420187	-0.188291	0.477129	-0.256312	0.450698	0.139104	1.07689	0.782015	0.716311	0.465135	0.452384	-0.204387
NFKBIA	Target_DEG	3.65598	5.04108	35	104.543	0.0026074	0.471322	1.71022	1.35067	0.526518	-0.2868	1.63303	1.35472	1.54483	1.24088	0.826586	0.559626	0.542859	-0.206556	0.91522	0.679038	0.983325	0.793953	0.809815	0.590697	1.01153	0.76121	1.21585	0.96501	0.780727	0.514008	0.311792	-0.117952	2.29299	1.75699	3.56715	2.61953	0.422675	0.194633	0.349888	0.147679	0.942767	0.657784	1.11042	0.824673	0.636824	0.414869	0.326608	-0.122218
NIBAN2	Target_DEG	2.78432	4.29116	4	187.5	7.56595e-05	0.408428	0.89013	0.618686	0.321783	-0.00692692	0.913165	0.594428	1.13249	0.87398	0.76309	0.46685	0.737014	-0.408675	0.753944	0.447124	0.517916	0.328923	0.568011	0.270059	0.759767	0.500348	0.686359	0.44518	0.738075	0.489401	0.504648	-0.26816	0.753653	-0.208061	1.39242	0.313512	0.312786	-0.0631381	0.283102	0.0240971	0.434586	0.157822	0.797909	0.468119	0.54788	0.304444	0.398818	-0.0971639
NME2	Connector	-0.513679	1.80804	9	96.6667	0.000245663	0.404062	0.667676	-0.302562	0.503391	-0.29984	1.49402	-1.20951	0.733089	-0.407738	0.626428	-0.247466	0.769838	-0.377548	1.6985	-1.40884	0.511359	-0.305325	0.913453	-0.567282	0.518865	-0.278041	0.710942	0.371655	0.355093	-0.085049	0.251954	0.0283868	0.587567	0.150427	1.65608	0.804926	0.240572	0.0418313	0.27206	0.0214188	0.393148	-0.0610703	0.636236	0.364656	0.300306	0.0667648	0.751533	0.536782
NOL3	Connector	-1.05671	2.70135	5	57.8	6.65338e-05	0.364513	0.704681	-0.198431	0.325426	-0.0078051	0.491124	-0.18975	0.398753	0.0776378	0.614419	0.365045	0.416543	0.048058	0.420234	0.167168	0.441009	-0.170442	0.450435	-0.177073	0.358829	-0.0426703	0.412177	0.0574147	0.358462	0.112085	0.289622	-0.0926035	0.938035	-0.243284	1.26136	0.185465	0.464445	-0.226825	0.26494	-0.0759816	0.475539	-0.23641	0.540575	-0.145921	0.51034	-0.333287	0.271209	-0.0176716
NOTCH1	Target_DEG	2.86223	4.20723	35	92.6571	0.00208285	0.462952	2.23985	1.88629	0.782938	0.523572	0.836964	0.534278	0.668996	0.384709	0.711548	0.431969	1.23962	-0.883749	1.09963	-0.816093	0.445396	0.21517	0.735943	-0.479651	0.906961	0.671057	0.401303	-0.133885	0.335604	0.0792617	0.759714	0.519618	2.37673	1.87463	3.1739	2.20072	0.557336	0.320097	0.317413	0.0966105	0.397485	0.103412	0.994791	0.699858	0.82018	-0.593846	0.520777	0.264793
NR2C2	TF	0.636445	2.01233	10	108.7	0.000142235	0.43649	0.481754	-0.103196	0.470943	-0.259389	0.294645	0.0620087	0.579729	-0.289942	0.48828	-0.23986	0.637014	-0.428707	0.437358	-0.216217	0.629614	-0.475894	0.590547	-0.388361	0.665734	-0.452427	0.579342	-0.39221	0.696779	-0.485908	0.542894	0.370616	0.822797	0.303709	1.31027	0.294257	0.60793	0.457008	0.437084	0.296473	0.74242	0.531175	0.547509	0.264829	0.540212	0.339317	0.587635	0.355838
NR2F1	TF	0.459001	1.43302	4	127.25	1.53372e-05	0.399155	0.41506	-0.076378	0.604759	-0.322068	0.494122	-0.242142	0.718968	0.376524	1.08089	0.516697	1.03427	0.770511	0.442768	0.152183	0.260023	-0.138789	0.489954	-0.198543	0.302809	0.114431	0.698892	0.531509	0.302474	0.160722	0.300651	-0.111867	0.450219	0.251634	1.36758	0.810838	0.458998	-0.216505	0.215638	-0.0569474	0.433691	-0.246872	0.32227	-0.0929049	0.541587	-0.298732	0.398565	0.176331
NR3C1	Drug-target	0.00328896	1.26466	36	106.306	0.000612406	0.462952	1.10279	0.682601	0.447621	0.196089	0.385242	-0.0860801	0.301637	-0.00991276	0.481249	-0.195957	0.42063	-0.0757762	0.368323	0.148086	0.274977	0.056059	0.495285	0.236198	0.421583	0.137746	0.336852	0.0698129	0.498769	0.23036	0.562993	-0.339747	1.12112	0.572685	1.6087	0.674721	0.275789	-0.030542	0.552608	-0.31051	0.362719	-0.0428609	0.420719	-0.158779	0.385094	-0.121329	0.586012	-0.351898
NR4A3	Target_DEG	3.28917	4.51158	5	115.8	2.13488e-05	0.378	2.47927	2.02804	0.640149	-0.434367	1.08183	0.706746	1.48353	1.06195	0.392378	-0.0476287	0.5949	0.309878	0.486616	-0.20346	0.679156	0.500159	0.619171	-0.509279	1.13628	0.911451	0.99539	0.614143	1.36127	1.22106	0.207571	0.0583569	3.48999	2.83655	5.15757	4.06748	0.496222	0.281436	0.193497	-0.0671486	0.515146	0.406648	2.43882	2.13084	0.681689	0.508226	0.431214	-0.281754
NRARP	Target_DEG	2.57099	4.28833	2	123	0	0.361722	0.644618	0.308845	0.77545	-0.345971	0.36799	-0.166562	0.39985	0.0459099	0.980169	0.514188	0.836512	-0.602805	0.574357	0.261015	0.176169	-0.0558257	0.197365	-0.0883635	0.742395	0.244773	0.337111	0.272194	0.184716	-0.0470732	0.401485	0.192444	1.48407	1.11736	1.25444	0.669173	0.34184	-0.107952	0.220519	-0.134511	0.254757	0.0129648	1.07504	0.717981	0.313837	0.272853	0.202383	-0.106712
NRG4	Not_Target_DEG	-4.05138	5.50555	3	60	9.34493e-06	0.343949	2.09986	-1.56526	0.593324	0.253538	1.37197	-1.11353	1.76062	-1.4558	0.65134	-0.548802	0.934505	-0.571717	0.410297	-0.0301862	0.519596	-0.334826	0.856245	-0.425567	0.977835	-0.699726	1.28241	-0.871879	1.42162	-0.881859	0.959803	-0.695835	2.71717	-1.78427	3.28007	-1.72514	0.672277	-0.401947	0.299695	0.120598	0.568125	0.266314	1.388	-1.17164	0.69912	-0.449939	0.500202	-0.329075
NSD3	Connector	-2.52824	4.21473	4	36.25	9.68476e-05	0.339928	0.747083	0.0775029	0.489808	0.232417	0.459041	0.024794	0.485036	0.0160558	0.550414	-0.312454	0.307104	-0.0302362	0.155261	-0.0416727	0.501048	-0.153686	0.291309	-0.0329644	0.589823	-0.146869	0.680979	-0.316373	0.579565	-0.0782874	0.27612	-0.129285	0.984293	-0.270749	2.10248	-0.866808	0.408811	-0.225007	0.421309	-0.272731	0.395891	-0.114973	0.634514	-0.278043	0.392891	-0.198853	0.361104	-0.208535
NTS	Target_DEG	-4.00259	4.91089	5	64.2	0.00011223	0.363636	1.64232	-1.32153	0.585465	-0.377056	5.01712	-4.82641	3.95596	-3.69791	0.271922	0.0840325	0.723853	-0.27172	1.47226	1.31624	1.83706	-1.6035	1.439	1.17036	2.97038	-2.72849	0.774898	-0.551883	0.495783	0.284603	1.6229	-1.28705	3.74979	-3.54844	5.09705	-4.37702	2.00359	-1.59959	2.06185	-1.76063	2.26616	-1.83847	1.75123	-1.38572	2.72321	-2.44943	1.9355	-1.5995
NUDCD1	Target_DEG	-2.58664	4.32454	3	140.667	0.000197164	0.387891	0.456481	-0.118221	0.387525	0.0817945	0.518075	0.0746778	0.664337	-0.314419	1.06832	-0.830105	0.592147	-0.326734	0.50014	-0.0465057	0.306305	0.0832757	0.423456	0.158726	0.383094	-0.0532677	0.902088	-0.519404	0.311733	-0.0381083	0.545091	-0.211125	0.964542	-0.346703	2.40379	-1.33975	0.797059	-0.386506	0.847761	-0.46029	0.632969	-0.195986	1.22927	-0.669486	0.45147	0.120858	0.681943	-0.41862
NUP37	Target_DEG	-2.83518	4.40254	5	207.2	3.63367e-05	0.435484	0.6197	-0.30464	0.694326	0.448817	0.302162	0.100086	0.650609	-0.457641	0.556297	-0.377939	0.449944	-0.138333	0.55583	0.249853	0.219205	0.0370102	0.310256	0.137241	0.605708	-0.332277	0.585893	-0.404728	0.315578	-0.137709	0.711299	-0.479345	1.70117	-1.25307	3.02205	-2.15104	0.877462	-0.559436	0.486269	-0.305943	0.600037	-0.309715	1.19596	-0.847098	0.645677	-0.403678	0.701495	-0.540101
OSM	Target_DEG	3.76609	5.14978	5	15.4	4.7779e-05	0.326143	4.9426	4.60839	1.41059	-1.19583	2.27002	1.91323	2.69548	2.47108	1.58627	1.16363	1.41947	0.945937	0.198733	-0.00770398	3.01824	2.87147	1.13223	-0.713368	3.5493	3.2656	2.29549	2.05369	3.50786	3.24987	0.492874	0.135084	5.32063	4.68916	6.14369	5.27599	0.508201	0.40905	0.83129	-0.66271	0.873213	0.574994	3.26603	2.86526	0.904739	-0.554671	0.749599	-0.405782
OSMR	GWAS	2.30791	4.23319	4	67.5	0.00026882	0.363462	1.57112	0.272525	0.726752	-0.287077	1.19682	0.708084	1.332	0.780662	1.13059	-0.617196	1.68084	-1.21991	0.256409	0.0641566	0.701016	-0.0407986	0.451027	-0.191165	1.69354	0.806668	1.40417	0.798885	0.880179	0.182643	0.876219	0.696157	2.00908	0.786618	1.98744	0.148647	0.300738	0.118627	0.457472	-0.238987	0.80222	0.623394	1.56109	0.826412	1.3932	1.08209	0.329579	-0.125319
P3H1	Connector	-0.0636127	1.49356	4	109.25	8.87972e-05	0.387692	0.642774	-0.368716	0.708939	0.441018	0.690342	0.427264	0.487997	0.249903	0.364433	0.0224563	0.476649	-0.191702	0.608541	0.409181	0.176747	0.00494525	0.44478	0.220982	0.23729	0.0547365	0.278022	0.0888053	0.589162	0.391704	0.337049	-0.125507	0.509197	0.0292336	0.970258	-0.190854	0.192717	-0.00258183	0.185083	-0.0130772	0.379301	0.146982	0.68324	-0.34105	0.35222	0.138949	0.309177	-0.0771155
PACSIN1	Connector	0.163447	1.66772	8	29.125	0.000166344	0.345521	0.977838	-0.239657	0.451995	-0.188279	0.529204	0.10273	0.814429	0.371853	0.372895	-0.138234	0.444584	0.193574	0.444239	-0.220516	0.336497	-0.056094	0.428954	-0.108486	0.394563	-0.0335535	0.483265	0.172099	0.58163	0.214835	0.26177	-0.029088	1.06984	0.0430747	1.9128	0.587622	0.223136	0.0220901	0.331771	0.180337	0.362204	-0.0310347	0.451083	-0.0635544	0.451376	-0.190999	0.656231	0.44322
PACSIN2	Connector	2.47657	3.89649	9	135.444	0.00133329	0.452966	1.43146	0.838613	0.514646	0.189341	0.826742	0.464264	0.92419	0.573916	0.523125	0.286395	0.390879	-0.0688485	0.576415	0.343079	0.372967	0.14493	0.444788	-0.150047	0.705988	0.395958	0.64732	0.308947	0.571818	0.255083	0.3322	-0.0946349	2.13076	1.32576	2.68158	1.5637	0.269016	0.0587934	0.27821	-0.115921	0.421777	0.167941	0.76619	0.407376	0.349253	0.0913338	0.280216	-0.0120737
PACSIN3	Connector	0.765302	2.12922	10	131.7	0.00147476	0.44523	0.835731	-0.116982	0.295531	-0.0196593	0.80663	0.461485	0.888649	0.51176	0.679032	0.422435	0.378523	-0.0659663	0.644944	0.406362	0.540725	0.240438	0.3725	-0.0518255	0.680212	0.353921	0.325698	0.0127781	0.958386	0.583882	0.359954	-0.142893	0.897552	-0.0505142	1.44098	-0.186226	0.254374	-0.0211095	0.36128	0.156788	0.881933	0.559082	0.390262	0.0138021	0.487636	-0.203055	0.342917	0.0732381
PADI1	Target_DEG	3.54179	5.32444	2	127	4.64093e-06	0.363987	0.727364	0.353978	0.558864	0.028557	2.0407	1.78764	1.69041	1.34578	1.08239	0.857004	0.556234	-0.185884	1.81383	1.53502	0.65177	0.510711	1.1361	0.924836	0.692538	0.259575	0.612342	0.30844	0.221284	0.00343242	0.647538	0.378327	0.640158	0.327754	1.05952	0.472235	0.466822	-0.223029	0.262698	0.105975	0.623505	0.477689	1.17746	0.774175	0.649535	0.467559	0.856149	0.610548
PARG	Target_DEG	-4.0912	5.67563	3	103	2.10663e-06	0.365217	0.72701	-0.317763	0.558554	0.438552	0.644786	0.158673	0.829507	0.0931162	0.69634	0.117239	0.270105	0.00801287	0.329286	0.0263606	0.311294	0.133262	1.03517	0.771891	0.390862	0.178662	0.300234	-0.00872858	0.54215	0.330644	0.977407	-0.712334	1.83889	-1.39041	1.90381	-0.699053	0.579219	-0.436217	0.920245	-0.799326	0.550405	-0.473787	1.32078	-1.15565	0.76962	-0.607691	0.73477	-0.590462
PARP1	Diamond	-2.21745	3.72077	23	82.6522	0.00020936	0.412664	0.546196	-0.199643	0.941858	0.669334	0.735689	-0.42517	0.69054	-0.43521	0.317388	-0.0322335	0.862239	-0.579849	0.481445	0.232331	0.326372	0.116652	0.45909	0.225677	0.374782	0.122577	0.560056	-0.336594	0.327967	-0.0899344	0.372282	-0.13929	1.90586	-1.34679	3.49335	-2.50028	0.476789	-0.231346	0.379134	-0.150175	0.370243	-0.118978	1.2911	-0.950026	0.40111	-0.179699	0.631368	-0.359183
PCGF3	Connector	2.15534	3.54949	7	121.571	0.00128366	0.431015	0.332108	-0.046917	0.619412	-0.316324	0.901786	0.527635	0.479247	0.114107	0.652917	-0.303418	0.64225	-0.299884	0.408926	-0.0577534	0.30343	-0.0313137	0.557035	-0.325259	0.852526	-0.464839	0.475027	-0.19494	0.594432	-0.35457	0.539132	0.351758	0.617221	-0.0613107	0.928987	0.00273206	0.681901	0.472645	0.241541	0.0514351	0.806929	0.508345	0.754858	0.471511	0.512626	0.246706	0.29551	0.0973501
PCNA	Connector	-2.11782	3.51946	28	76.5357	0.00198993	0.441331	0.896791	-0.537025	0.816053	0.550618	0.518488	-0.181549	0.376694	-0.0610576	0.49852	0.204815	0.725118	-0.384893	0.291719	0.0437539	0.298924	0.0774082	0.512512	0.21424	0.362339	-0.0849121	0.3533	0.0555141	0.34454	-0.0816795	0.358562	-0.116708	1.09045	-0.604533	2.03416	-1.12072	0.562244	-0.331819	0.52757	-0.312944	0.602168	-0.352683	0.572717	-0.265592	0.421336	-0.187961	0.54531	-0.282474
PDE10A	Not_Target_DEG	-4.11899	5.72943	8	137.875	4.16148e-05	0.425197	0.744884	-0.286243	0.406409	-0.123854	1.27547	-0.894151	0.762721	-0.334718	1.4244	-1.0808	0.300614	-0.0245589	0.439531	0.18636	1.15688	-1.00052	0.455467	0.257582	0.858542	-0.537037	0.759693	-0.524278	0.609066	0.464448	0.982357	-0.738227	0.900169	-0.444718	1.00986	0.0238501	0.281851	0.107092	0.47501	-0.372591	0.327784	-0.220379	0.850083	-0.554777	0.834191	-0.659199	0.566625	-0.461485
PDE4D	Target_DEG	-3.87177	5.3416	14	142.643	0.000194355	0.457627	0.850042	-0.46729	0.582008	0.30589	0.987613	-0.637667	1.02925	-0.731346	0.742816	-0.535749	0.36877	0.0504463	0.517848	-0.224546	0.793521	-0.541931	0.243596	0.0130469	0.637168	-0.39554	0.82337	-0.616599	0.587051	-0.319082	0.231109	0.00981833	0.717307	-0.173642	1.52806	-0.629101	0.278872	0.0348824	0.42364	-0.19946	0.427942	-0.148904	0.571699	-0.250937	0.236124	-0.0209758	0.309744	-0.066291
PDGFC	Target_DEG	-2.85861	4.55157	2	91	5.07685e-06	0.352612	1.08576	-0.851786	1.12422	0.732747	0.885793	-0.560155	0.792853	-0.318028	0.360189	-0.135575	0.667292	-0.332799	0.360937	-0.207011	0.408273	-0.156789	0.451327	0.102179	0.437752	-0.22393	0.747439	-0.409447	0.600689	-0.381042	0.511569	-0.0667329	1.59432	-0.787497	1.95402	-0.75736	0.466655	0.366997	0.521569	0.297133	0.270569	-0.00519458	1.15364	-0.614217	0.866356	0.29153	0.342006	0.104618
PECAM1	Not_Target_DEG	3.75128	5.37461	8	128.75	1.45244e-05	0.430279	3.95144	3.55898	1.41568	-1.15779	1.62417	1.24002	1.55384	1.21695	0.960818	0.69906	0.612553	0.307045	0.749781	-0.473066	1.6404	1.47629	1.00077	0.603125	2.22762	1.9113	1.37571	1.13485	1.9715	1.71706	0.645584	0.446164	4.32528	3.7003	5.0978	3.9634	0.782169	0.59565	0.652408	0.42293	1.31227	1.03904	2.14936	1.81155	0.440438	0.248515	0.570004	-0.316715
PEMT	Target_DEG	-2.58633	4.53091	6	145.833	0.000244363	0.434483	1.28629	-0.623517	0.697114	-0.356798	1.11569	-0.610602	1.18886	-0.896409	1.07364	-0.687223	1.00392	-0.657531	0.922276	-0.500866	0.551661	-0.457825	0.992961	-0.592396	0.878087	-0.489385	0.831062	-0.559613	0.61723	-0.531106	1.13091	0.405861	1.77684	-0.524699	1.37289	-0.438293	0.84782	0.525458	0.76734	0.605815	1.00155	0.641809	0.730546	0.0156826	0.647218	0.331883	0.545073	0.345349
PFKFB3	Target_DEG	3.67356	5.32481	6	112.333	9.67206e-06	0.404494	3.15775	2.65912	0.948214	-0.613345	1.71569	1.53804	2.21192	1.91072	0.746306	0.486532	0.852226	-0.263122	0.40486	-0.0912443	2.13305	1.86277	0.395504	0.109998	2.32739	1.97745	1.92252	1.56348	1.77965	1.44013	0.539448	0.307539	4.53222	3.89748	5.26684	4.21007	0.96318	0.654433	0.448347	-0.196631	0.951523	0.610233	2.28503	1.83063	0.364509	0.0351478	0.315786	-0.072537
PGBD5	Target_DEG	3.58076	4.97248	2	118.5	9.39705e-06	0.361896	0.399221	0.107985	0.484988	-0.191408	1.54375	1.33259	1.02346	0.536789	0.34275	-0.023342	0.573845	0.317989	0.736451	0.356345	0.214841	0.0190957	1.10165	-0.0680137	1.18019	0.586155	1.29747	0.767222	0.252273	0.139246	1.25492	0.732541	1.20817	1.0749	0.459776	0.288722	0.411992	-0.139138	0.225489	0.0307523	0.889016	0.468655	1.73698	1.51534	1.84118	1.42218	0.423314	0.111859
PGR	Diamond	0.53431	1.95303	22	84	0.000358141	0.434983	0.501301	0.162023	0.334153	-0.0688344	0.360773	0.0359945	0.566097	0.310765	0.31358	-0.0520104	0.45844	0.164598	0.211479	-0.0167624	0.322242	0.0969345	0.377382	0.151599	0.390413	-0.156167	0.31477	0.111543	0.462638	0.252559	0.366239	-0.149574	0.863525	0.323636	1.50691	0.597446	0.437402	-0.19633	0.206854	-0.0241975	0.362981	0.0742122	0.297952	-0.0331937	0.540157	-0.323543	0.686422	0.443953
PHB2	Connector	-1.66932	3.13057	17	79.7647	0.000534553	0.429545	0.686796	-0.298197	0.807166	0.551426	0.403922	-0.0808465	0.395652	-0.141084	0.34887	-0.00823405	0.914775	-0.564916	0.250658	0.00775712	0.231904	-0.00616312	0.450697	0.193333	0.38909	-0.110228	0.460573	-0.176078	0.292215	0.0220037	0.267952	-0.0476546	1.48509	-0.930535	3.13986	-2.28488	0.241653	0.0178602	0.220358	0.0117713	0.293394	-0.000978739	0.655333	-0.368933	0.492013	-0.222812	0.349227	-0.111137
PIEZO1	Target_DEG	3.25248	5.20383	1	109	0	0.335553	1.29413	0.442209	0.412924	-0.0247533	1.09115	0.709996	0.925664	0.777333	0.35383	0.226937	1.33685	-0.237149	0.403529	0.299209	0.701807	0.103364	0.591511	-0.066724	0.866903	0.519737	0.642101	0.473109	0.717074	0.130805	0.994762	0.105508	0.410004	0.236872	0.742163	0.508173	1.26456	0.312548	0.762507	0.0604425	1.47496	0.163064	1.74021	0.732412	1.14379	0.246202	1.04095	0.240796
PIK3AP1	Target_DEG	2.4913	4.11012	6	165	1.4937e-05	0.434483	2.74504	2.08924	0.585678	-0.382926	0.597973	0.328306	1.3111	0.917392	0.48289	-0.104208	0.719903	-0.347281	0.377317	-0.180838	0.863051	0.60338	1.62544	1.36409	1.70725	1.34247	1.20016	0.878278	0.559282	0.24658	0.48069	0.306644	3.46011	2.90122	3.84676	2.89032	0.262676	-0.0316947	0.381643	-0.194203	0.341519	0.144367	0.602605	0.345296	0.303122	-0.058301	0.539247	-0.302485
PIK3CG	Target_DEG	3.04071	4.887	8	85.5	0.000336467	0.413567	2.42816	1.79073	0.628406	-0.312062	1.64234	1.17556	1.20285	0.787148	0.463261	-0.0144537	0.681761	-0.319988	0.298784	0.0704485	0.928399	0.685524	0.640322	0.351045	1.23988	0.861973	1.33108	0.934574	0.886084	0.526535	0.424917	-0.205687	3.46225	2.67919	4.09627	2.65158	0.554065	0.367778	0.700482	0.428367	0.912446	0.495997	1.08181	0.725436	1.55626	1.18813	0.26572	-0.0662756
PIK3R1	Diamond	-2.87593	4.35324	47	105.404	0.00416586	0.483685	1.28342	-0.717663	0.654916	0.367104	0.622224	-0.300934	1.12256	-0.783818	0.79792	-0.525423	0.850666	-0.559384	0.531308	-0.28813	0.534059	-0.261929	0.457397	-0.126746	0.990471	-0.647359	1.39854	-1.10657	0.797955	-0.492291	0.379808	0.151222	1.23407	-0.476001	1.86545	-0.690108	0.724672	0.490811	0.937678	0.735309	0.856519	0.558461	0.817622	-0.48434	0.283488	-0.00198575	0.537387	0.305817
PIK3R2	Connector	-0.384649	1.91506	31	88.7097	0.00259102	0.460134	0.530032	-0.0139679	0.354912	0.0535095	0.680505	-0.310309	0.42615	0.0471981	0.525569	0.219598	0.492743	-0.104766	0.409218	-0.0305741	0.507521	-0.221116	0.425063	-0.126371	0.582867	-0.208782	0.52307	-0.182507	0.487142	-0.177754	0.553337	0.232432	0.843247	-0.177299	1.01196	0.0166173	0.601473	0.290831	0.354113	0.0849669	0.477259	0.154274	0.455568	0.0306744	0.575637	-0.239771	0.364551	-0.0858492
PIK3R5	Target_DEG	3.21319	4.68018	3	147.333	7.04713e-06	0.394572	3.04389	2.38293	1.28997	-0.986069	1.53497	0.975636	1.66421	1.24194	1.01294	0.554549	0.681093	0.180079	0.698501	-0.464356	0.87864	0.46525	0.283324	-0.0931238	1.37852	0.868708	1.50118	0.95805	0.860378	0.702097	0.473182	0.268745	3.94662	2.98936	5.00909	3.67101	0.798655	0.533923	0.338899	0.119707	0.861103	0.525398	1.43231	1.19495	0.690369	0.115526	0.155589	0.0608858
PKIB	Not_Target_DEG	-3.84531	5.43928	7	182.857	8.25229e-05	0.459295	0.421087	-0.0923812	0.635001	0.280622	1.35453	-1.04429	0.909913	-0.617154	0.676311	-0.414992	0.68325	0.4017	0.717869	-0.434369	0.671169	-0.527865	0.726817	0.472926	1.03339	-0.677607	0.633088	-0.42769	0.620884	-0.513489	0.962525	-0.686833	1.76445	-1.23529	1.18472	-0.331105	0.372962	-0.201202	0.524593	-0.334148	0.672544	-0.441584	1.14183	-0.781062	0.609221	-0.432576	0.962789	-0.676016
PLAT	Target_DEG	4.11155	5.45016	1	25	0	0.316054	2.19129	1.96613	0.782377	-0.403739	2.19521	1.91347	2.0914	1.98504	0.286667	-0.0127644	1.17691	-0.736283	0.636761	0.458691	1.37248	1.27368	1.3942	-1.16125	1.94641	1.66051	1.06219	0.944667	0.251907	-0.0556699	0.97614	0.75459	1.85538	1.56978	3.22595	2.06849	0.420713	-0.286085	1.13275	0.961976	0.942129	0.826774	2.1782	1.84801	1.23431	1.04177	0.73677	0.505557
PLAU	Target_DEG	2.93142	4.85875	10	122.3	0.000927481	0.434733	1.28901	0.72822	0.506995	-0.17464	1.66355	1.31903	2.03131	1.61167	0.463311	0.00412806	0.992161	-0.615143	0.366755	0.0971923	0.950399	0.651815	0.7289	0.461851	1.1082	0.649671	1.43201	1.03555	0.904875	0.563008	1.34429	1.07127	3.71709	2.9748	3.97959	2.95152	0.317781	-0.0188981	0.337462	0.156611	0.973055	0.744331	2.17715	1.61165	1.61958	1.34184	0.397513	0.157506
PLAUR	Target_DEG	4.47579	6.33555	7	22.7143	0.000128033	0.336898	3.60821	2.70112	1.27427	-0.859353	1.72112	1.33757	2.40676	1.86831	1.3694	1.15462	0.421984	0.117124	0.46824	0.174573	1.95455	1.50865	0.503365	0.137263	2.41354	1.98083	1.80866	1.34216	2.24601	1.73008	1.11909	0.648592	4.98428	3.86041	5.29196	3.91691	1.13849	0.859022	0.344303	0.0919062	1.59999	1.20686	3.12898	2.4543	0.951752	0.476386	0.378386	0.115465
PLG	SA	-1.56599	2.86584	10	78.3	0.000373627	0.411765	0.643437	-0.218822	1.05747	-0.752037	0.529731	0.158264	0.485595	-0.139816	0.386921	-0.070778	0.817897	0.51341	0.452178	0.114263	1.27579	-0.975888	0.565094	0.32346	0.417925	-0.0764701	1.18039	-0.888056	0.538943	-0.263995	0.72428	-0.399786	1.15861	-0.505821	2.04743	0.936573	0.404568	-0.0963392	0.430419	0.187264	0.980103	0.683683	0.559697	-0.199009	1.02561	-0.61131	0.440056	-0.162968
PLK3	Target_DEG	3.33453	4.83757	10	99.9	0.00012288	0.426396	2.95338	2.56455	0.524539	-0.217437	1.60247	1.13321	2.00335	1.59194	0.845778	0.509397	0.45335	-0.105299	1.00231	0.705222	1.5256	1.17458	0.618634	0.327378	1.90996	1.48442	1.7183	1.27861	1.44953	1.0762	0.631489	0.370586	3.81948	3.18124	5.09728	4.09286	0.450028	0.192087	0.594053	-0.323789	0.440513	0.0517858	1.56167	1.24869	0.515584	0.208134	0.47365	-0.134201
PLK4	Target_DEG	-2.86466	4.27224	5	86.2	7.00584e-06	0.380473	0.977648	-0.747402	0.673521	-0.3754	1.35452	-1.1473	1.08568	-0.841342	0.947787	-0.685604	0.721386	-0.409814	1.15123	-0.913184	0.838719	-0.701479	0.8475	0.657107	1.16987	-0.901968	1.15362	-0.915216	0.549909	-0.346554	1.03515	0.868837	0.881192	-0.510789	1.55171	-0.771642	0.451448	0.189472	0.541541	-0.397051	0.466463	-0.320718	0.648216	-0.403626	0.246657	0.0844473	1.1053	-0.867644
PLXDC2	Not_Target_DEG	3.96552	5.92465	1	208	0	0.358464	1.29911	0.824364	0.949621	-0.488389	0.950584	0.618225	0.305848	0.0647495	0.481532	-0.0658301	1.16811	-0.843458	0.618447	-0.185014	0.175015	0.0636153	0.280333	-0.162383	0.698681	-0.0540264	0.466701	-0.374136	0.263046	-0.203967	1.15754	0.766818	2.55948	2.38758	2.51858	2.21977	1.10676	0.82875	1.19976	1.05787	1.4665	1.34642	1.60843	1.17537	0.987981	0.932683	0.482101	0.391257
PLXNC1	Not_Target_DEG	3.16991	5.29905	1	3	0	0.242931	3.93041	3.34505	1.66902	-0.81901	1.33738	1.29395	2.36268	1.59747	0.40828	0.126482	0.26399	0.113406	1.09781	-0.175521	1.70315	1.57511	0.689469	0.430247	2.22808	1.78738	1.28857	1.05259	2.12238	1.47662	0.652881	-0.162464	4.5114	3.73553	5.29161	3.98453	0.189525	0.0314679	0.198407	0.0075854	0.636404	0.616737	2.29793	1.28259	0.443738	-0.0370685	0.840385	-0.776652
PLXND1	Target_DEG	4.00185	5.5095	3	118.667	0.0026455	0.385518	0.417926	0.167551	0.938595	-0.164478	0.766056	0.42855	0.810183	0.47576	0.542706	0.234998	0.307282	-0.0835126	0.408678	-0.107248	0.217453	0.0505419	0.650702	0.428227	0.70976	0.416092	0.593717	0.331957	0.473592	0.280201	0.601419	0.433038	1.43904	0.874366	1.32604	0.631171	0.69408	0.463191	0.603202	0.453794	0.968079	0.644772	1.23976	0.778959	0.457888	0.351745	0.324474	0.110437
PML	Diamond	1.75589	3.21607	39	91.5128	0.00111481	0.448665	0.584	0.186271	0.249368	0.0161895	1.08162	0.781971	0.502641	0.22907	0.449311	0.204779	0.575967	-0.252315	0.70277	-0.461292	0.413235	0.218261	1.64154	1.39644	0.277039	-0.0281431	0.743073	0.478392	0.396318	0.166613	0.372797	0.12972	0.749985	-0.195584	2.05247	-1.02327	0.534522	0.293181	0.245942	0.0188003	0.470931	0.18383	0.48418	0.196462	0.283166	0.0620288	0.525554	-0.265468
POLI	Target_DEG	-2.92288	4.2567	8	66.625	0.000114589	0.390496	0.439402	-0.202027	0.826042	0.435347	1.36926	-1.08259	1.0325	-0.84709	0.700767	-0.382296	0.471564	0.212949	0.758889	-0.538402	0.57144	-0.408897	0.355528	-0.166542	0.741615	-0.584569	0.527098	-0.286493	0.449739	-0.341455	0.406849	-0.187065	0.817893	-0.446428	1.20077	-0.334698	0.706439	-0.475892	0.559319	-0.337381	0.803575	-0.613775	0.898468	-0.612599	0.837877	-0.677602	0.345521	-0.132911
POT1	Connector	-3.25532	4.58313	15	79.6	0.000834262	0.441074	1.06324	-0.604849	0.447849	0.136113	0.951447	-0.644875	0.743492	-0.45136	0.646636	-0.372797	0.714812	-0.376881	0.437239	0.10297	0.365588	0.0991248	0.805207	0.540482	0.59519	-0.298279	1.24625	-0.957183	0.319803	-0.0386949	0.482976	-0.205808	0.827778	-0.220327	1.61756	-0.633084	0.23948	-0.00366894	0.269416	0.0501403	0.372404	-0.0654351	1.06545	-0.74759	0.315398	0.0471354	0.49034	-0.240144
POU3F2	Connector	1.2107	2.67415	75	97.5867	0.0140424	0.453509	0.501175	0.0624724	0.509369	-0.22895	0.645556	0.245271	0.430255	0.0609307	0.384928	0.0296732	0.657651	0.290673	0.313726	0.00538294	0.343256	-0.0882552	0.520086	-0.252097	0.361903	0.0670938	0.506352	0.195067	0.453307	0.153469	0.426895	-0.165256	0.954586	0.29377	1.89651	0.757144	0.313629	-0.0747973	0.30501	-0.0835576	0.478765	-0.156232	0.587715	0.203453	0.498423	-0.212765	0.270475	-0.0108023
POU5F1	Connector	0.393443	1.68827	36	66.4444	0.0033026	0.421405	0.9062	0.540065	0.34368	-0.0700305	1.11462	0.784612	1.73189	1.43346	1.72217	1.44499	0.593513	0.240865	0.888934	0.611534	0.223144	-0.000224316	0.577807	0.279948	0.560984	-0.302666	0.575987	0.300518	0.288495	0.0197702	0.717873	-0.471763	0.77576	-0.252072	1.48606	0.512348	0.535688	-0.287929	0.248547	-0.0332096	0.364355	0.0620172	0.327101	-0.00410367	0.831324	-0.555744	0.312039	0.0464287
PPARD	Target_DEG	2.8789	4.15346	10	91.1	0.000165588	0.415157	0.695952	0.371926	0.358949	-0.128772	0.538291	0.322601	0.659777	0.417168	0.482615	0.22536	0.659269	-0.310147	0.629676	0.434664	0.28146	0.104992	0.282705	-0.076602	0.356461	0.190307	0.429635	0.214043	0.246304	0.0356643	0.44777	0.250486	1.13104	0.665965	1.89276	0.790266	0.436811	0.230951	0.353482	0.177898	0.56774	0.374941	0.872802	0.616566	0.258655	0.0774448	0.34375	0.050934
PPARG	Diamond	1.145	2.34745	26	95.7692	0.000493555	0.455971	1.34087	-1.00171	0.858121	-0.655177	0.889183	0.632573	0.549584	0.309019	0.308097	0.0226185	1.19084	-0.861953	0.541962	-0.341187	0.415124	-0.21887	0.421981	-0.196231	0.431393	-0.233119	0.306707	-0.0932441	0.269864	-0.0404471	0.365614	-0.199504	0.872501	0.372935	1.35495	-0.478127	1.28624	1.04626	0.555742	0.391144	1.21217	0.948311	0.880038	0.631513	0.789817	0.559265	0.334216	-0.139844
PPM1J	Target_DEG	3.43458	5.34971	4	120.75	3.64223e-06	0.363987	0.430679	-0.0060097	0.468363	-0.286953	0.546774	0.376602	0.557036	0.244971	0.766075	0.467309	0.609237	-0.229063	0.315382	0.157179	0.203916	-0.0226964	0.738004	0.528107	0.64265	0.223028	1.14097	0.834058	0.302002	0.0677112	0.296153	-0.0938526	0.709002	0.127824	1.69548	0.501065	0.492932	0.296985	0.252364	-0.0516023	0.413035	0.179209	0.948773	0.516836	0.284169	-0.0407219	0.307621	0.21673
PPP1CA	Connector	0.416793	1.739	26	82.4231	0.000802819	0.441331	0.603352	0.217177	0.585327	0.335303	0.454429	0.124423	0.469815	0.178162	0.356005	0.0662461	0.576896	-0.240246	0.444942	0.167695	0.385841	0.141105	0.435535	0.170891	0.314009	0.0383388	0.353823	-0.0818346	0.308288	-0.0271332	0.336743	0.118644	0.848486	-0.288382	0.981517	-0.0366127	0.423643	0.210806	0.563828	0.329094	0.734306	0.428097	0.314254	-0.0413223	0.310649	-0.0736616	0.266179	0.0190601
PPP1CC	Connector	-3.41668	4.69661	21	81	0.00345144	0.439279	0.630296	-0.298148	0.488144	0.240976	0.676554	-0.367412	0.50107	-0.232219	0.765961	-0.488694	0.612761	-0.251887	0.273087	0.014711	0.333642	-0.130723	0.556982	0.283483	0.629003	-0.372299	0.52435	-0.255805	0.314305	0.0379262	0.348454	-0.121614	1.067	-0.585583	2.34878	-1.51827	0.402322	-0.186995	0.304254	-0.0825042	0.312219	0.0264631	1.0834	-0.804045	0.2968	0.0757045	0.380388	-0.135451
PPP1R13L	Target_DEG	3.04597	4.5929	12	165.75	7.43714e-05	0.465804	0.487038	-0.107243	0.510287	-0.201005	0.383609	0.170957	0.390655	0.168995	0.63635	0.339248	0.776042	-0.41631	0.487096	-0.199623	0.419755	-0.275403	0.633666	-0.442347	0.321187	0.0412726	0.328882	-0.101027	0.459955	-0.282501	0.612372	0.372888	0.502187	0.109455	0.948063	0.160308	0.510959	0.267116	0.550639	0.344053	0.611007	0.32587	1.09451	0.719087	0.510965	0.240793	0.609153	0.419821
PPP1R2	Not_Target_DEG	-4.04353	5.37789	11	137.091	0.000209378	0.462952	0.52864	-0.207431	0.292163	-0.00471671	0.781425	-0.501524	0.666545	-0.365307	0.759652	-0.489142	0.615799	-0.25124	0.392978	-0.0901993	0.241442	0.0314811	0.250176	-0.0528916	0.773038	-0.509347	0.613205	-0.393903	0.310107	-0.0927238	0.490852	-0.281555	0.585138	-0.158541	0.98278	-0.107758	0.520727	-0.307289	0.316511	-0.109301	0.339799	-0.0982375	0.639696	-0.314805	0.216197	0.0101054	0.400211	-0.184008
PPP2R5B	Target_DEG	2.93919	4.32869	7	145.143	5.37887e-05	0.437753	0.479656	0.0611402	0.531382	-0.184678	0.612253	0.348725	0.745458	0.470438	0.324572	0.103553	0.373313	-0.0224227	0.90194	0.361574	0.12283	-0.00279799	0.34098	0.0862741	0.513716	0.281101	0.481794	0.312138	0.492069	0.324748	0.303168	-0.0313891	0.844618	0.36185	1.13764	0.425661	0.354488	0.11078	0.24035	0.0547007	0.384805	0.0950686	0.802264	0.46601	0.384537	0.111718	0.35592	0.0773476
PPP4R2	Connector	-0.624517	2.17418	8	127	0.000186137	0.442882	1.11489	0.63961	0.810995	0.539423	0.508636	0.178703	1.06664	0.689974	0.473721	0.0868887	0.359618	0.0703486	0.32297	0.0957337	0.740231	0.550322	0.882897	0.679941	0.873954	0.487952	0.438536	0.131129	1.04643	0.746919	1.13291	-0.895173	0.732315	0.102112	1.36833	0.248627	0.846733	-0.649219	0.766425	-0.594461	0.374674	-0.169815	1.24905	-0.8518	0.515578	-0.206497	0.876481	-0.742463
PPP4R3A	Connector	-0.509362	1.7441	8	131.375	9.33667e-05	0.435233	0.649064	0.116241	0.302715	0.0404546	0.764702	0.483378	0.498317	0.165132	0.600007	0.292897	0.498242	0.163266	0.798374	0.579171	0.383405	0.125988	0.648182	0.38474	0.388085	0.0480227	0.694205	0.348733	0.763507	0.407105	0.938559	-0.711578	1.00112	-0.378649	2.1093	-0.891174	0.439887	-0.219576	0.453459	-0.249272	0.348099	0.0923453	0.761428	-0.446928	0.262998	0.0656807	0.646854	-0.401712
PRDM1	Target_DEG	3.12226	4.2327	7	105	2.46478e-05	0.404062	1.95527	1.6233	0.571039	-0.287738	1.74152	1.34277	1.73189	1.35607	0.570423	0.16958	0.570021	0.223394	2.17064	1.8489	0.411231	0.180974	0.706799	0.421464	1.11112	0.856615	1.19443	0.879045	0.435277	0.113194	0.602444	0.328772	1.93268	1.48924	2.94337	1.96779	0.636673	0.309714	0.393966	0.127469	1.21396	0.93089	1.67417	1.45505	1.45885	1.22795	0.402464	-0.146305
PRDM14	TF	0.319615	1.59424	8	55.625	0.000253723	0.378189	0.570731	-0.0447149	0.49464	0.155227	0.505903	-0.0990183	0.394821	-0.0207995	0.342923	-0.005249	0.566815	-0.293208	0.368874	0.113526	0.413303	-0.293737	0.194185	0.0436943	0.334889	0.0257265	0.550112	0.277713	0.631982	0.376958	0.436863	-0.179812	0.467462	-0.0832378	2.19365	1.30083	0.204948	-0.0217908	0.203543	0.058463	0.286004	-0.0615821	0.312453	0.0584251	0.569919	-0.382098	0.335058	-0.177626
PRKAA1	Connector	-2.73004	4.04724	24	98	0.00375619	0.463235	0.840636	-0.423517	0.489984	0.204041	0.394813	0.0443565	0.59707	-0.284096	0.71477	-0.419736	0.378444	-0.0486299	0.606648	0.304783	0.286707	0.0315322	0.603321	0.355043	0.431283	-0.146101	0.423983	-0.143997	0.427882	0.139319	0.299505	-0.077141	0.943664	-0.383462	2.09048	-1.11615	0.384578	-0.126109	0.423434	-0.228851	0.37017	0.0647899	0.835054	-0.55149	0.280808	0.0537042	0.491115	-0.265366
PRKACA	Diamond	0.932503	2.2828	71	113.07	0.00869954	0.48932	1.42452	0.985006	0.773225	0.505266	0.803647	0.443921	0.581307	0.2346	0.589276	0.29698	0.792975	-0.4496	0.465127	0.194918	0.565744	0.322402	0.87421	0.613373	0.676621	0.390698	0.537552	0.249214	0.455908	0.160939	0.606759	-0.372034	1.03869	0.451485	1.81862	0.768945	0.24708	-0.0236528	0.23913	-0.0325498	0.318042	-0.0318522	0.67449	-0.357767	0.493083	-0.226086	0.667462	-0.424772
PRKCA	Diamond	-1.57443	2.88184	58	103.845	0.00581253	0.476671	1.34606	-0.910845	1.00018	0.736614	0.566258	-0.206884	0.982817	-0.651178	0.457467	-0.192942	1.44319	-1.09334	0.404103	-0.127391	0.872627	-0.614932	0.935197	-0.637377	0.581959	-0.274491	0.514176	-0.196006	1.07249	-0.7696	0.482996	0.222705	0.817409	-0.216393	1.29333	-0.285005	0.616313	0.384984	0.624369	0.383345	0.365592	0.0756715	0.596063	-0.266017	0.536143	0.218735	0.513828	0.273507
PRKCB	Target_DEG	3.08563	4.4978	26	84.1538	0.00095366	0.451074	4.00674	3.50352	0.945948	-0.695107	1.01269	0.635245	1.84636	1.46255	0.771711	0.470606	0.869765	0.484527	0.740439	-0.458885	1.45887	1.16569	1.28781	0.921074	1.74982	1.42658	1.39792	1.03201	2.02042	1.67868	0.422806	0.154277	3.96744	3.26337	4.78181	3.82232	0.269569	-0.0231779	0.755597	-0.489241	0.543324	0.246422	1.88352	1.53406	0.673549	-0.337202	0.694333	-0.425783
PRKCD	Diamond	1.13375	2.56738	40	90.225	0.00179632	0.460976	1.06749	0.587618	0.554338	0.310247	0.66962	0.29836	0.568699	0.224752	0.349906	0.0854319	0.530521	-0.180855	0.392827	-0.154237	0.292596	-0.033409	0.477138	0.144842	0.336553	-0.0317478	0.351389	0.0448447	0.314892	-0.00222838	0.417048	-0.148301	1.38332	0.712445	2.26572	1.17283	0.32321	-0.0711622	0.430694	0.200289	0.358914	0.0675726	0.350606	-0.00368246	0.408974	-0.134422	0.28218	0.0180363
PRKCZ	Connector	0.331338	1.58167	21	91.9048	0.000947086	0.441589	0.530441	-0.125582	0.46976	0.213704	0.325363	0.00537252	0.401355	0.0880915	0.527128	0.298499	0.628365	-0.285507	0.236732	-0.000265235	0.650147	-0.408836	0.247518	0.0206795	0.321533	0.0205505	0.326672	-0.0629244	0.500298	-0.201661	0.348675	0.132454	0.681353	-0.146259	1.06258	0.16158	0.304227	0.088842	0.194313	-0.0215847	0.293805	-0.0103774	0.504415	0.218241	0.434545	-0.18907	0.286105	0.0697671
PRLR	Target_DEG	2.84074	4.23116	9	107.333	0.00269958	0.431015	0.817176	0.237188	0.567858	-0.263739	0.613005	0.297386	0.683193	0.416196	0.656345	0.204648	0.4964	0.103137	0.38568	0.10199	0.337152	-0.00533121	0.525951	-0.245779	0.491563	-0.161792	0.556786	0.199487	0.382694	-0.056286	0.282305	0.0777689	1.24484	0.454639	2.0003	0.704395	0.454222	0.253319	0.357534	0.154888	0.735627	0.543864	0.645413	0.274156	0.402979	0.220299	0.526789	0.218044
PRMT6	Connector	-1.98899	3.27046	9	61.1111	0.000188608	0.389289	0.678686	-0.219785	0.823573	0.521235	0.739045	-0.141168	0.645494	-0.286779	0.547885	0.228085	0.984352	-0.6271	0.451439	-0.0363662	0.479437	0.225418	0.708327	0.381893	0.410997	-0.102787	0.363877	-0.0337861	0.520234	0.155216	0.46204	-0.150363	1.29671	-0.696779	1.79043	-0.739497	0.752699	-0.493778	0.592455	-0.345742	0.636456	-0.168073	0.997242	-0.60987	0.465444	-0.17429	0.554474	-0.285618
PRMT7	Connector	-1.573	3.30227	6	77.6667	0.000360608	0.393955	0.928989	-0.0374726	1.08182	0.722247	0.959458	0.524552	0.632945	0.124082	0.854147	0.475309	0.572387	0.0966866	0.34833	-0.171892	0.522658	-0.0386215	0.469962	0.176556	0.681314	-0.108517	0.907663	-0.229212	0.473796	0.0501891	0.574624	-0.358357	1.54139	-0.618002	2.59448	-1.42183	0.374726	-0.10643	0.472637	-0.282423	0.706842	-0.322951	0.93562	-0.419196	0.963598	-0.647906	0.610831	-0.343804
PRTN3	GWAS	1.27517	3.50696	3	12.3333	1.53678e-05	0.314607	0.77927	-0.140433	0.500638	0.176898	0.657069	0.245437	0.480883	0.216824	0.623374	0.489603	0.53535	0.198877	0.148236	0.0324419	0.41856	-0.103214	0.416846	0.0407897	0.793458	0.349174	0.910057	0.481684	0.630144	0.270404	0.320364	-0.131774	0.93112	0.200415	1.62816	0.736749	0.296589	-0.0885419	0.274342	0.140842	0.334243	-0.0751516	0.522642	-0.0592342	0.675623	-0.291726	0.552548	0.301406
PSD4	Target_DEG	2.3953	4.21181	2	258.5	9.85082e-06	0.408649	1.07696	0.769478	0.487386	-0.132563	0.468388	0.379532	0.3399	0.135483	0.405602	0.205664	0.639568	-0.306715	0.286011	-0.130018	0.295436	0.266539	0.342998	0.0760308	0.36416	0.181408	0.120213	0.0442069	0.459432	0.339051	0.102949	0.0106476	1.08197	0.711631	1.88344	1.13221	0.282392	0.206262	0.112969	-0.0043086	0.2342	0.131203	0.568956	0.272575	0.640785	-0.536161	0.304644	0.0661944
PSIP1	Not_Target_DEG	-4.07083	5.51064	3	103	1.02278e-05	0.369863	0.991998	-0.71336	0.353485	-0.0821138	1.78536	-1.53229	1.26973	-1.03046	0.794626	-0.637433	0.433831	-0.186213	0.874923	-0.693039	0.886067	-0.691943	0.445295	-0.211573	1.19951	-1.03189	1.19256	-1.01501	0.851619	-0.641711	0.353871	-0.149246	0.766643	-0.259049	1.58665	-0.658652	0.404803	0.163062	0.351882	-0.164486	0.65539	-0.432507	0.751781	-0.446244	0.197617	0.0114355	0.458234	-0.212287
PSMA1	Connector	-1.43797	2.91568	20	73.15	0.0010041	0.440303	0.635782	-0.201311	0.588071	0.31075	0.437238	-0.0840561	0.468952	-0.131754	0.779618	-0.459087	0.365287	-0.0137474	0.381635	-0.0194749	0.302232	0.00951414	0.588372	0.180695	0.600262	-0.300406	0.476807	-0.186297	0.53755	0.20369	0.465818	0.17017	0.766423	-0.148025	2.80369	-1.69692	0.254551	-0.0143836	0.384474	0.140019	0.384233	0.0899628	0.67434	-0.313644	0.498544	0.238499	0.371665	0.0649941
PSMA3	Connector	-2.28015	3.71307	16	76.875	0.00304245	0.432494	0.44065	-0.0836082	0.734499	0.443898	0.345722	0.0306675	0.420563	0.13058	0.549383	-0.270594	0.320779	-0.0094458	0.546701	0.272383	0.766602	0.529419	1.11384	0.782296	0.285499	0.0315283	0.306046	0.0351582	0.92121	0.648779	0.65211	-0.379943	1.32255	-0.814448	3.49354	-2.42452	0.672736	-0.411634	0.790256	-0.561539	0.522448	-0.251196	1.25899	-0.907475	0.368424	-0.125306	1.0965	-0.842694
PTAR1	Target_DEG	-3.70413	5.02858	1	337	0	0.382591	1.47911	-1.07681	0.799305	-0.286618	0.462827	-0.419919	0.981213	-0.890174	1.12889	-1.03582	1.2838	-0.903861	0.658072	-0.494708	0.703663	-0.691134	0.640746	-0.238598	1.10734	-0.916874	0.875275	-0.800703	0.879614	-0.699744	0.497952	0.496044	0.534104	-0.134069	1.57815	-0.517441	0.366054	0.327909	0.441044	0.263019	0.486054	0.458056	0.493009	-0.129156	0.708634	0.537889	0.623071	0.315454
PTGS2	Target_DEG	3.93307	5.37337	11	70.2727	8.34325e-05	0.395191	4.04574	3.73928	2.06336	-1.84431	1.95143	1.69565	2.6426	2.3905	1.1974	0.970464	1.24667	0.912319	1.60828	1.40518	2.60752	2.41931	0.652683	-0.406179	2.71903	2.50562	2.08231	1.82357	2.35696	2.14761	0.567251	-0.287697	4.26132	3.73423	5.17107	4.19897	0.653515	0.434569	0.741541	-0.53674	1.43187	1.16814	3.01577	2.71627	1.31812	1.0264	0.525345	-0.276865
PTPN11	Connector	-0.162097	1.88248	32	100	0.00131226	0.47191	0.692864	0.072186	0.428342	0.144509	0.610743	0.242707	0.402169	-0.00686537	0.872582	0.585666	0.410998	-0.0672263	0.794544	0.539912	0.467391	0.17871	0.905067	0.543306	0.377753	0.0199906	0.71801	0.360657	0.346564	0.000726274	0.682272	-0.416485	1.44087	-0.592388	2.61007	-1.38042	0.391051	-0.126858	0.400878	-0.151088	0.422019	-0.0989801	0.841371	-0.458571	0.296116	0.024378	0.462482	-0.20677
PTPN6	Connector	1.93399	3.72668	22	86.1364	0.000507879	0.443402	2.10658	1.26385	0.502378	-0.184641	0.417173	0.00956459	0.738497	0.247658	0.30934	0.0413193	0.897626	-0.560569	0.892577	-0.628386	0.585156	0.263656	0.531561	0.0856786	0.797703	0.335809	0.475166	0.122428	0.76695	0.352643	0.397049	0.0564007	2.88111	1.73401	3.64943	2.13232	0.325583	0.0510073	0.365236	-0.139713	0.314621	-0.0353819	0.842954	0.398535	0.696104	-0.397658	0.583863	-0.333385
PTPRC	Target_DEG	3.47138	4.89525	13	90.0769	0.000363452	0.433984	4.285	3.74083	1.38769	-1.14188	1.96311	1.71028	2.56809	2.20342	0.772285	0.433419	0.916236	0.601678	0.434406	0.148243	2.53291	2.26864	1.75069	1.29729	2.90316	2.57738	2.13395	1.84354	2.33113	2.02876	0.845054	0.535935	4.90674	4.26928	5.16102	4.25426	0.409013	0.227477	0.503487	-0.250725	0.911799	0.71325	1.98207	1.69534	0.539444	0.28369	1.35166	-1.1317
PTPRE	Target_DEG	4.03378	4.75631	6	161.5	4.3442e-06	0.425197	2.7492	2.32257	1.16813	-0.92916	1.23783	0.994932	1.51807	1.32369	0.634473	0.357732	0.43058	0.0948659	0.301666	-0.113402	1.24423	1.10002	0.392335	-0.14311	1.43304	1.15951	1.07474	0.825945	1.26094	1.10391	0.884187	0.645647	3.5451	3.10769	4.31156	3.52117	0.715024	0.509634	0.408278	0.236465	0.778349	0.589625	2.00513	1.802	0.652015	0.446265	0.618554	0.329588
PTPRJ	Target_DEG	2.9243	4.11615	11	132.909	3.45951e-05	0.443142	1.67527	1.35197	0.586171	-0.309886	0.763174	0.541542	0.59809	0.271872	0.402147	-0.178215	0.59954	-0.309679	0.220583	0.0428142	0.789491	0.587295	0.498627	0.234811	0.618699	0.387237	0.619645	0.33376	0.505106	0.213976	0.256569	0.0770997	2.23202	1.66459	2.82574	1.81778	0.319444	0.141355	0.412335	0.236502	0.407445	0.220355	0.490225	0.267052	0.521142	0.180015	0.306201	0.0682194
PYROXD1	Connector	-3.23079	4.51518	6	78.5	0.00269063	0.395191	1.60049	-1.22409	0.449905	0.0826416	0.715177	-0.51976	0.936933	-0.738712	1.12958	-0.820914	0.68589	0.387664	0.276193	0.0834749	0.221492	0.094183	0.621166	0.341963	0.582543	-0.427865	0.546447	-0.346321	0.185618	-0.00956492	0.608513	-0.391408	1.3564	-0.832425	3.71185	-2.35089	0.365743	-0.199724	0.174207	-0.00727399	0.724457	0.480308	1.50338	-1.22113	0.262083	-0.0541456	0.679756	-0.378898
RAB24	Not_Target_DEG	2.90218	5.48225	1	8	0	0.286798	1.74735	1.50789	0.394986	-0.0407574	0.902726	0.830981	0.89944	0.721936	0.016693	0.00769134	0.500409	-0.492895	0.396517	0.226669	0.616152	0.584254	0.522141	-0.0902125	0.967388	0.857313	0.791755	0.487607	0.606435	0.509833	0.68978	-0.185605	2.49103	1.7718	3.08175	2.10254	0.154411	-0.0790559	0.479843	-0.230172	0.442384	0.267883	1.08733	0.62444	0.502337	0.215094	0.22335	-0.0378722
RAC1	Drug-target	-0.772769	2.23746	27	68.0741	0.00122183	0.421405	0.654002	-0.062	0.325158	-0.0287813	0.638238	-0.232754	0.648984	-0.249197	1.01655	-0.702943	0.772689	-0.443819	0.671437	-0.369192	0.406682	-0.0775583	0.510551	0.243154	0.464441	-0.120009	0.636867	-0.311864	0.47864	-0.128375	0.462791	0.189688	0.876645	-0.0478206	2.65456	-1.40711	0.259622	0.0218905	0.621764	0.377749	0.691801	0.37488	0.438111	0.0535896	0.740345	0.394645	0.557965	0.284226
RAC2	Target_DEG	3.14065	4.78989	9	123.222	0.00035684	0.440047	3.12158	2.56666	1.13649	-0.910042	0.955622	0.690693	1.53511	1.1633	0.430204	0.100635	0.597483	-0.235352	0.999246	-0.739514	1.43656	1.13851	0.527392	0.217733	2.06665	1.71719	1.16434	0.811025	1.18529	0.858456	1.28443	1.07077	4.13696	3.48913	4.59963	3.66352	0.602774	0.371406	0.176733	0.0227703	0.876524	0.6415	1.54885	1.264	0.25968	0.0349328	0.258585	-0.01906
RAD51B	Target_DEG	-3.35186	4.69127	5	181.8	0.000275426	0.434733	0.49844	-0.191249	0.884272	0.637588	0.801929	-0.574901	0.722522	-0.490502	1.08579	-0.690697	0.480769	0.195641	0.483175	-0.151492	0.303279	-0.155955	0.354734	0.125775	0.513107	-0.267375	0.80768	-0.541413	0.483049	-0.283025	0.288932	-0.141654	1.00538	-0.75596	1.14044	-0.63828	0.669607	-0.524511	0.379598	-0.301408	0.52591	-0.398167	0.619986	-0.383083	0.686799	-0.485353	0.687119	-0.504171
RAD51D	Connector	-1.19954	3.04719	5	49.8	9.62263e-05	0.353933	1.01281	-0.689356	0.350278	0.0733605	0.48949	0.172337	0.395081	0.0912875	0.349523	0.098786	0.56771	0.281706	0.333922	-0.108175	0.371755	-0.131186	0.285573	0.097361	0.376213	0.110903	0.659912	0.353036	0.459862	0.153849	0.358024	0.147144	0.632908	-0.372165	1.10262	-0.443893	0.31284	-0.0205284	0.305842	-0.0666719	0.589777	-0.281439	0.732059	-0.324336	0.459948	-0.179447	0.521135	0.246708
RAMP1	Connector	1.72588	3.29068	3	174.667	0.0016451	0.409312	0.699908	0.0849984	0.803981	-0.521187	0.611623	0.23878	0.749353	0.373038	0.309945	-0.0780189	0.648843	0.0855589	0.526366	-0.245252	0.590694	0.21759	0.327815	-0.0749447	0.898713	0.395407	0.696767	0.350634	0.747153	0.236459	0.141069	-0.0236177	1.09286	0.389798	2.04098	0.828758	0.267903	0.10769	0.201214	0.0657746	0.166681	0.00210868	0.648816	0.233634	0.601882	0.317416	0.638653	0.380124
RARA	TF+Target_DEG	2.76829	4.13962	27	79.2963	0.000483623	0.433486	1.59011	1.28404	0.648698	-0.380956	0.584472	0.260653	0.645733	0.366257	0.436139	0.176109	0.777097	-0.429085	0.442288	-0.195447	0.489974	0.282619	0.275671	-0.00316772	0.649045	0.428283	0.415531	0.141136	0.399106	0.131329	0.226982	0.0222737	2.51863	2.10126	3.60868	2.76372	0.706867	0.458418	0.467311	0.24835	0.832802	0.525377	1.19665	0.933295	0.319963	0.112473	0.481911	0.220884
RASSF5	Target_DEG	3.57542	5.13225	14	108.143	0.00161317	0.446018	1.87057	1.4374	0.574126	-0.293604	1.15863	0.743387	0.713429	0.375677	0.816677	0.53851	0.631423	-0.3362	0.808295	0.459359	0.650293	0.331756	0.633321	-0.247501	1.01433	0.731039	0.52982	0.214276	0.659911	0.304834	0.429614	0.159021	2.50528	1.9659	2.85026	1.97592	0.989383	0.725778	0.587175	0.316464	1.20865	0.848981	1.13416	0.7652	0.4787	0.244939	0.381648	-0.0739052
RBBP5	Connector	-0.894619	2.18784	17	104.235	0.000501195	0.449198	0.461933	0.0615769	0.425923	0.182013	0.581536	0.242485	0.378376	-0.0599308	0.687869	-0.398315	0.643999	-0.351283	0.41109	0.16477	0.295143	0.130739	0.220492	-0.00100584	0.272921	-0.0172865	0.517414	-0.287297	0.468345	0.246888	0.486472	-0.249071	0.888414	0.425175	0.918845	-0.054662	0.301939	-0.0410803	0.36365	-0.152061	0.254377	0.00269981	0.387013	-0.0939318	0.318299	0.0546558	0.260713	-0.0569002
RBSN	Connector	-2.58007	4.07794	7	85	0.00266766	0.401914	0.772961	-0.239459	0.621763	0.354229	0.507294	0.0717452	0.513025	0.177504	0.24826	0.0090017	0.330397	-0.00751394	0.534319	0.169848	0.306204	0.0318986	0.626675	0.431929	0.49407	-0.110075	0.612124	-0.304148	0.369821	0.0966022	0.795315	-0.504175	1.42792	-0.719234	2.27451	-0.97921	0.257955	-0.0753556	0.469756	-0.249671	0.394287	0.174501	0.845331	-0.46289	0.503013	-0.287243	0.374934	-0.185478
RBX1	Connector	-1.82594	3.20053	20	83.95	0.00082623	0.445492	0.862118	-0.478433	0.286802	0.0307319	0.534962	-0.189452	0.724755	-0.394034	0.571131	-0.304074	0.550937	-0.193415	0.375878	-0.0850657	0.335838	0.0781762	0.636232	0.32693	0.601686	-0.321838	0.594045	-0.276904	0.442051	-0.184102	0.442744	0.213484	0.953976	-0.400643	2.86626	-1.85697	0.41895	-0.208745	0.229165	0.0270318	0.282595	0.0455935	0.676664	-0.361929	0.321079	0.104463	0.393363	-0.146491
RCBTB1	Not_Target_DEG	-3.68018	5.43118	8	159.125	0.000103995	0.444183	1.26347	-0.910445	0.318596	0.00665415	1.13817	-0.924587	0.413936	-0.205089	0.393369	-0.234178	0.420819	-0.0673863	0.321824	-0.175194	0.74825	-0.57504	0.470688	-0.264518	1.12449	-0.912707	0.483429	-0.318608	0.246299	0.0653228	0.517955	-0.314321	1.3507	-0.918676	2.51198	-1.57606	0.520736	0.204261	0.570408	-0.373296	1.03369	-0.731962	1.0091	-0.613629	0.764306	-0.581297	0.318906	0.0447069
RCN1	Connector	-1.86516	3.52423	7	147.714	0.000259851	0.440559	0.343024	0.0374148	0.656464	0.397478	0.520438	0.214855	0.313186	0.0140331	1.31548	-0.944513	0.538703	-0.19284	1.54656	1.31856	0.844926	0.636578	0.757251	0.524761	0.718991	0.44798	0.92515	0.622286	0.818684	0.600613	0.470323	-0.265654	1.3576	-1.00157	5.29216	-4.49329	0.505733	-0.35157	0.974108	-0.794507	0.552284	-0.374173	2.24957	-2.02323	0.438379	-0.214453	1.14775	-0.935479
RELA	TF	2.19569	3.73339	51	98.7647	0.0029386	0.470442	0.791509	0.343491	0.369951	-0.076589	0.446754	0.112252	0.476469	0.122097	0.4555	0.151901	0.938191	-0.599259	0.480028	-0.225239	0.347949	-0.0967242	0.287898	0.0337678	0.396782	0.0883393	0.475718	0.158046	0.390868	0.106294	0.307309	0.0653431	1.24961	0.668122	1.6393	0.636294	0.642739	0.395173	0.426263	0.223002	0.844574	0.567165	0.63486	0.263475	0.568299	0.309632	0.281054	0.0429042
RELB	Target_DEG	3.09285	4.51712	15	66.2	8.53533e-05	0.404711	1.18623	0.871911	0.405454	-0.179292	1.05771	0.719285	0.867935	0.610956	0.481253	0.19034	0.380366	-0.0649653	0.434761	-0.179318	0.505564	0.326326	0.312926	0.134287	0.622772	0.377785	0.662307	0.41826	0.720666	0.520338	0.229602	0.051274	1.54651	1.08841	2.63129	1.70394	0.256723	-0.0465419	0.291222	0.114346	0.42659	-0.147744	0.748934	0.457414	0.616526	0.396607	0.241935	0.0166077
REV1	Connector	-1.90874	3.60972	7	174.857	0.000169464	0.439535	0.389269	-0.124951	0.486536	0.193938	0.528515	0.207457	0.400946	-0.0960594	0.473126	-0.213597	0.577283	-0.183364	0.718129	0.477549	0.164969	0.0430571	0.316369	-0.132396	0.35976	0.0564189	1.04283	-0.832764	0.329674	-0.163814	0.376663	-0.227707	1.03398	-0.657792	2.55846	-1.49078	0.430146	-0.17134	0.436214	-0.235734	0.480004	-0.145651	0.653358	-0.324282	0.456675	-0.212803	0.399157	-0.163366
REXO5	Not_Target_DEG	-3.80353	5.74087	2	111.5	1.17266e-05	0.360859	0.399357	0.0562558	0.547366	-0.0537454	1.03989	-0.717663	0.527319	-0.392018	1.08927	-0.726514	0.418088	-0.202916	0.472338	-0.227179	0.30594	-0.202743	0.216944	0.118023	1.03714	-0.612146	0.738299	-0.668398	0.345974	-0.186285	0.449176	-0.241996	1.22085	-0.965292	0.622757	-0.0148001	0.504965	-0.206562	0.64165	-0.45927	0.932146	-0.708157	0.809422	-0.310995	0.581229	-0.525049	0.56429	-0.305074
RFC3	Target_DEG	-3.29837	4.9037	6	143.333	0.000475297	0.428815	0.695361	-0.319322	0.367503	0.0344699	0.54027	-0.261068	0.552418	-0.296319	0.830769	-0.538347	0.705653	-0.375927	0.687344	-0.492439	0.278371	-0.152282	0.295084	-0.0893289	0.405064	-0.161835	0.817612	-0.545238	0.541663	-0.370665	0.392557	-0.240159	1.16262	-0.702023	1.30779	-0.365458	0.190513	-0.0175793	0.413821	-0.232342	0.454547	0.289528	0.530636	-0.243571	0.255114	-0.106352	0.268028	-0.0192762
RFC4	Target_DEG	-2.73208	4.36091	8	90	0.000391293	0.409312	0.867117	-0.486074	0.327734	-0.0276352	0.582178	-0.294421	0.751294	-0.500209	0.852469	-0.55216	0.357338	0.00226244	0.327536	-0.0946395	0.21667	-0.022553	0.528279	-0.276838	0.458856	-0.249173	1.03362	-0.714999	0.410533	-0.153373	0.437859	0.251317	0.553752	-0.00336309	1.29495	-0.335198	0.502911	0.277007	0.716603	0.507471	0.588759	0.338936	0.575208	-0.289979	0.404497	0.193751	0.389527	0.161116
RGS10	Target_DEG	2.63747	4.202	7	121.857	0.000386777	0.426637	1.17516	0.736226	0.394019	-0.0960932	0.791332	0.41698	0.97553	0.695776	0.503621	0.239471	0.507226	0.181973	0.525111	0.253249	0.433389	0.269155	0.980759	0.712003	0.380101	0.0757281	0.5293	0.300237	0.587906	0.380196	0.368051	-0.135256	0.614611	0.187091	1.03239	0.0881532	0.488279	-0.319133	0.303757	0.119457	0.258702	0.0641932	0.43101	0.0666956	0.200639	0.00307343	0.346322	-0.134315
RGS2	Not_Target_DEG	4.0091	5.48774	8	96.125	0.00284825	0.418373	4.39204	3.99944	2.12018	-1.86912	2.2284	1.91831	3.01509	2.72262	1.48288	1.21365	1.62238	1.26088	0.480347	0.209666	2.81667	2.59564	0.764945	-0.537	3.32487	3.04816	2.45392	2.1765	3.01754	2.73585	0.701578	-0.508159	4.79404	4.24517	5.36244	4.32338	0.868816	0.642759	0.50917	0.305581	1.82739	1.60101	3.64835	3.3153	0.539244	0.336717	0.342438	0.125156
RING1	GWAS	-0.828821	2.25976	10	154.2	0.00022696	0.450805	0.573013	-0.203974	0.284303	-0.0172392	0.546543	-0.297688	0.373748	-0.0357581	0.387712	0.0301396	0.75669	-0.411381	0.464949	-0.224553	0.543313	-0.350208	0.352533	0.139416	0.388362	-0.0513017	0.485928	-0.190099	0.377109	-0.131843	0.438026	0.218244	0.905419	-0.329952	1.44348	-0.500806	0.37866	0.194685	0.307259	0.136403	0.630112	0.385163	0.364211	0.06784	0.435342	0.185694	0.26779	0.039294
RIPOR1	Target_DEG	2.74101	4.07516	3	156	3.14079e-05	0.398314	0.698032	0.35508	0.632667	-0.28758	0.721706	0.418741	0.446356	0.296774	0.482541	0.0733647	1.01273	-0.425563	0.345553	0.211378	0.660962	-0.307348	0.599267	0.249832	0.307771	0.00930678	0.406227	0.131621	0.739073	-0.329035	0.448693	0.0712827	1.04781	0.668551	1.66048	1.06577	0.808757	0.403807	0.57881	0.257389	0.912091	0.340732	0.965582	0.507524	1.00328	0.407366	0.815267	0.380411
RIPOR2	Target_DEG	3.28033	4.83141	2	176.5	1.86483e-05	0.383951	4.35139	4.03324	0.783139	-0.562831	1.86042	1.64088	2.34278	2.12502	0.755155	0.52949	0.924598	0.550989	0.460133	-0.284845	2.10347	1.86221	0.949233	0.65929	2.24731	2.06294	1.58061	1.36124	2.29392	2.10561	0.326952	0.106668	4.91908	4.56634	6.09036	5.31083	0.382714	0.251768	0.243031	0.0699059	0.794802	0.633675	2.20734	1.9914	0.722459	-0.508719	0.279458	-0.0971347
RMI1	Not_Target_DEG	-3.7827	5.28631	4	117.5	2.44484e-05	0.365394	0.281135	-0.0474684	0.543377	0.290795	0.580561	-0.3515	0.512236	-0.30705	0.827418	-0.599059	0.259935	-0.0756765	0.302636	0.0284348	0.353683	0.251923	0.765899	0.616469	0.29009	-0.101686	0.489367	-0.280284	0.392894	0.244184	0.50719	-0.331604	1.39603	-0.826984	1.32478	-0.423675	0.839425	-0.642491	0.625058	-0.466515	0.698186	-0.508753	0.926127	-0.580547	0.645452	-0.444555	0.941139	-0.671047
RNF2	Connector	-2.20124	3.53573	37	77.3514	0.00404636	0.440047	0.780678	-0.439729	0.521351	0.253003	0.938633	-0.616911	1.18571	-0.892354	1.24294	-0.968676	0.801184	-0.461734	0.69908	-0.43251	0.729046	-0.507745	0.596595	0.331642	1.06999	-0.811029	1.08909	-0.811198	0.827282	-0.566202	0.593098	0.353468	0.782327	0.26569	1.85113	-0.81949	0.480712	0.242609	0.350828	0.124649	0.49148	0.223371	0.475468	-0.164852	0.936636	0.691563	0.672893	-0.429758
RPL11	Connector	-1.71677	3.04628	24	77.2917	0.00112696	0.432494	0.627479	-0.237471	0.799877	0.477084	0.72326	-0.39926	0.522455	-0.15748	0.317547	-0.0060235	1.01132	-0.597688	0.334804	0.0338098	0.537594	-0.232894	0.366117	-0.0286551	0.442039	-0.152809	0.921473	-0.563241	0.416251	-0.105522	0.348546	0.0121478	1.14692	-0.584704	3.20284	-1.95067	0.512665	-0.252903	0.621131	-0.362387	0.565064	-0.283825	0.601636	-0.250864	0.588839	-0.293702	0.612499	-0.303059
RPL30	Connector	-2.54537	3.98907	8	46.875	0.000165947	0.364689	1.19825	-0.706667	0.343508	0.0427524	1.00737	-0.602073	1.00685	-0.589545	0.678793	-0.321129	1.21663	-0.696389	0.628413	-0.346062	0.752172	-0.362188	1.00932	-0.640878	0.809052	-0.420987	1.23065	-0.783213	0.739669	-0.332823	0.681546	0.343133	1.04617	-0.512706	2.67072	-1.49545	0.392984	0.101272	0.63068	0.368274	0.67603	0.326245	0.809222	-0.455474	0.487735	0.223883	0.349611	-0.021378
RPS6KC1	Target_DEG	-2.59326	4.469	4	151.75	3.23878e-05	0.413567	0.534499	0.0360562	0.662344	0.331202	0.945744	-0.459269	0.653247	-0.260126	0.432068	-0.0758724	0.483377	0.0446105	0.500745	0.148253	0.379323	-0.108025	0.738333	0.543184	0.594215	-0.087984	0.348349	-0.020397	0.217773	-0.00100962	0.530764	-0.148345	0.722458	-0.38579	1.78873	-0.591913	0.663058	-0.340534	0.613872	-0.313583	0.485297	-0.20519	0.995134	-0.555563	0.243277	0.0214629	0.698623	-0.415937
RTN4	Connector	0.735859	2.23892	17	145.176	0.000432944	0.474576	0.683754	0.36738	0.605224	0.307726	0.491747	0.136211	0.355235	0.0801492	0.371844	-0.0603188	0.398512	0.0241733	0.302546	-0.00423164	0.385117	0.222733	0.405347	0.13622	0.381575	0.106832	0.379415	0.081889	0.352833	0.106732	0.369725	-0.13883	0.571028	0.0634792	1.52216	0.608427	0.281202	0.0853259	0.241369	-0.0171649	0.484311	-0.169269	0.36385	-0.047149	0.425913	-0.156516	0.482641	-0.232368
RUBCNL	Not_Target_DEG	3.68055	6.43069	1	7	0	0.3	4.75936	4.63976	1.49526	-1.40001	2.26321	2.00207	3.47143	3.18411	1.35782	1.15561	0.940461	0.592219	0.334875	-0.323323	3.23009	3.15924	0.563335	0.431073	3.45613	3.2815	2.06334	1.86508	2.86853	2.82156	0.552834	-0.543721	5.15381	5.1037	6.08159	5.24428	0.839187	0.735943	0.679746	-0.602053	0.851072	0.691126	3.12201	2.76386	0.35015	-0.292698	1.26932	-1.08978
RUNX1	Diamond	1.95889	3.40484	28	113.679	0.000589987	0.470735	0.63224	-0.155908	0.401325	0.152253	0.417474	0.116148	0.480264	0.153786	0.424956	0.147359	0.516806	-0.131357	0.778511	-0.552199	0.526275	-0.281394	0.490186	-0.212624	0.39227	0.090108	0.328264	-0.0253252	0.421854	-0.141805	0.660019	0.41116	0.712742	-0.110582	1.49487	-0.432871	0.832537	0.607099	0.7301	0.514804	0.729748	0.413803	0.902689	0.580913	0.732655	0.485743	0.818162	0.593897
RUNX2	Diamond	1.62544	2.93449	16	106	0.00013208	0.432	0.443586	-0.149667	0.556592	0.316653	0.63834	0.348383	0.591233	0.366642	0.68402	0.429696	0.50907	-0.169612	0.335527	-0.13247	0.335525	-0.145319	0.503643	-0.237828	0.445428	-0.212401	0.453373	-0.183494	0.245857	0.101001	0.375238	0.18575	0.85107	0.321753	1.27635	0.265994	0.873031	0.665243	0.813825	0.627946	1.03294	0.715485	0.763968	0.515473	0.595704	0.369398	0.708352	0.516772
RUNX3	Target_DEG	3.17681	4.68797	12	149.75	0.000135811	0.45735	0.459767	0.0205573	0.451176	-0.229943	0.616781	0.302088	0.285641	0.0726529	0.458485	0.17167	0.627486	-0.24955	0.655206	-0.348973	0.219057	0.0309538	0.637632	0.310051	0.61449	0.326257	0.326259	-0.054247	0.249855	0.0937779	0.718029	0.537982	1.07997	0.57135	1.75485	0.750387	0.504468	0.264595	0.746967	0.586269	1.05293	0.795209	1.02997	0.779564	0.764854	0.535787	0.437354	0.253883
RXRA	Diamond	1.42023	2.74639	31	98.6129	0.00074946	0.463519	0.966423	0.578087	0.383637	-0.172872	0.389332	-0.0908686	0.571489	0.286806	0.586927	0.298401	0.963097	-0.607074	0.334506	-0.093903	0.267757	-0.0843796	0.300577	0.0378052	0.264728	0.00814715	0.457858	-0.204746	0.267761	0.00699279	0.25555	-0.0745743	1.45049	0.895146	2.41031	1.51632	0.634031	0.385785	0.316892	0.133281	0.412275	0.0889803	0.522916	0.25592	0.360384	-0.129161	0.35307	0.11758
RXRB	GWAS	-0.387254	1.88557	11	73.4545	7.72094e-05	0.386503	0.531364	-0.136872	0.328588	-0.0946701	0.480973	-0.185413	0.510881	-0.228168	0.322259	-0.114433	0.511929	-0.168024	0.487306	-0.189169	0.392748	-0.213199	0.449174	-0.238414	0.291572	0.0375298	0.68919	-0.455941	0.469641	-0.256448	0.411892	0.176923	0.539951	0.0490414	1.06551	0.257623	0.536554	0.220578	0.497735	0.256089	0.63738	0.255213	0.58295	0.244873	0.392749	0.124908	0.537347	0.309603
S100A2	Target_DEG	3.50288	4.98609	7	158.286	5.38541e-06	0.423529	1.55119	1.20827	0.843306	0.552283	0.236284	0.00982496	1.89704	1.64658	1.82792	1.45426	0.922651	-0.617589	0.50827	0.310965	1.05376	0.805579	0.730487	0.413155	1.9945	1.71498	1.99721	1.7181	1.43941	1.17413	1.66854	1.34197	1.48148	1.02847	1.29274	-0.348753	0.671531	-0.503516	0.507243	0.248655	1.42035	-1.19356	1.8839	1.56265	1.65832	1.40479	0.286758	0.0386275
S100A8	Not_Target_DEG+Verification	4.36295	6.2459	10	52.4	0.000203249	0.374814	2.48404	1.96615	0.451735	-0.160719	1.87871	1.42106	1.96419	1.53641	0.660965	0.348434	0.571643	0.201583	2.26402	1.96548	1.77706	1.4047	1.22561	-0.87564	2.00737	1.58717	1.88819	1.43887	1.35925	1.00192	0.53243	0.249193	3.30706	2.65945	3.50049	2.43033	0.282674	0.0593671	0.73621	0.493524	1.78018	1.48479	2.58696	2.07049	2.04333	1.73596	0.583101	0.259032
S100A9	Target_DEG	3.95103	5.53464	9	53.4444	0.000390011	0.378947	2.42893	1.94037	1.1872	-0.8318	1.64366	1.35294	1.83405	1.49765	0.405707	0.117617	0.508835	-0.193192	1.9984	1.68821	1.46294	1.15832	0.916195	-0.631396	1.92196	1.59992	1.58022	1.21965	1.20056	0.917675	0.297526	-0.0180657	3.3509	2.59725	3.90924	2.82297	0.433206	0.194899	0.949682	0.708117	1.77206	1.46026	2.69325	2.25387	1.81823	1.46724	0.765301	0.469969
SAFB	Connector	0.619617	1.94845	9	113.111	0.000139325	0.432	0.941991	0.65273	0.945155	0.675903	0.7479	0.431448	0.87185	0.641044	0.870491	0.549756	0.603351	0.252497	0.660761	0.386323	0.58519	0.365838	1.07061	0.809348	0.543775	0.291367	0.915051	0.679601	0.606646	0.355226	0.556436	-0.287838	0.357823	-0.00698152	1.01577	-0.364741	0.714633	-0.410766	0.92103	-0.678192	0.899561	-0.590107	0.663548	-0.307057	0.663389	-0.402165	0.878082	-0.611234
SAMSN1	Target_DEG	2.83581	4.34654	10	128.4	5.00903e-05	0.432742	2.52819	2.26016	0.912632	-0.675039	2.82123	2.52872	2.86633	2.53867	0.765829	0.459349	0.770956	0.490174	0.438057	0.177774	2.39695	2.18071	1.18044	0.971943	2.60205	2.28904	1.83185	1.50986	2.88161	2.65228	0.264236	0.0380683	5.29188	4.8234	6.13793	5.26441	0.628369	0.402677	0.622192	-0.403053	0.573917	0.341361	1.41261	1.03835	0.519787	-0.237311	0.749917	-0.557062
SCAF8	Not_Target_DEG	-2.59388	5.2295	1	12	0	0.298932	0.722599	-0.44885	0.152782	-0.0349886	0.812194	-0.449215	0.418655	-0.163926	0.859019	-0.217748	0.830258	-0.286902	0.214799	-0.0436213	0.509283	-0.288641	0.287097	-0.0955836	0.718917	-0.296527	0.78984	-0.333537	0.424678	-0.221374	0.258479	0.227341	0.136465	0.012201	1.18379	-0.190436	0.632492	0.452219	0.314618	0.257427	0.368241	0.367129	0.367881	-0.103025	0.344481	0.071274	0.398557	0.161616
SCIN	Not_Target_DEG	-3.63618	5.80466	3	180	4.46078e-05	0.410646	1.50706	-1.22011	1.02614	0.689715	1.00496	-0.840607	0.552367	-0.313956	1.02195	-0.71728	0.4139	0.0818791	0.784373	0.678427	0.569374	-0.429617	0.735973	0.538139	0.552059	-0.172425	0.631327	-0.369098	0.445578	-0.23559	0.223421	-0.134499	2.20738	-1.77597	3.86648	-2.98088	0.157092	-0.0786704	0.424845	-0.346916	0.702752	-0.626883	1.12469	-0.835474	0.29682	0.0577776	0.739777	-0.519054
SECTM1	Not_Target_DEG	4.0468	5.38026	4	205.75	0.000565377	0.432247	1.30413	1.05725	1.30144	-0.973044	1.27932	1.12623	0.969028	0.645328	0.597038	0.133404	0.967981	-0.573188	0.519692	0.343562	1.03658	0.878508	1.58648	1.38683	0.869475	0.594549	1.5156	1.23271	0.656704	0.436308	0.819099	0.722137	2.31644	2.00269	3.15254	2.37771	0.77241	0.589813	0.541629	0.477428	0.873793	0.775753	1.59419	1.3825	0.888739	0.644385	0.281504	-0.072338
SEL1L	GWAS	-1.18348	2.7224	4	133.25	6.63731e-06	0.397059	0.823242	0.303371	0.473282	0.213845	0.644274	0.397188	0.294065	-0.054007	0.64631	-0.364206	0.461825	0.127664	0.868903	0.549069	0.479262	0.299087	0.264369	-0.0275474	0.40494	0.12506	0.531675	-0.286808	0.282567	0.0936453	0.334105	-0.137611	0.799866	0.253868	1.39814	-0.258189	0.550003	-0.331397	0.13873	-0.00785869	0.461212	0.252726	0.893185	-0.613348	0.449171	0.21243	0.349285	-0.128677
SEMA3E	Not_Target_DEG	-2.40799	6.40984	1	4	0	0.278351	0.417694	0.250143	1.69182	1.52734	0.98975	-0.5612	1.21514	-0.739382	0.837843	-0.602845	0.269968	-0.186456	0.810114	0.702866	0.30078	0.250238	0.613796	0.185569	1.01865	0.602557	0.78797	-0.456013	0.609631	-0.32943	0.731132	-0.298094	1.68738	-0.813009	0.677431	-0.0462598	0.980841	-0.51765	0.668499	-0.214705	1.57892	-0.934144	1.72258	-0.943626	0.474502	0.122757	0.254866	-0.144429
SEMA6A	GWAS	0.791629	2.01542	3	200	5.20718e-06	0.411093	0.461344	-0.122777	0.507787	-0.255673	0.715397	0.444945	0.769262	0.536985	0.280481	0.118457	0.675946	-0.384802	0.419724	-0.1069	0.91489	-0.755986	0.585381	-0.369818	0.872906	-0.63158	0.324377	0.0718543	0.695185	0.464046	0.998569	0.793366	0.707353	0.209567	1.54923	0.166321	0.43651	-0.282179	0.404491	-0.224744	0.354734	0.0686766	0.608632	0.292816	0.443187	-0.198032	0.293668	-0.162856
SEMA7A	Connector	2.12914	3.79428	2	13.5	0.0026455	0.320747	2.38362	0.585357	1.37763	-0.850007	0.791121	0.0434284	1.62025	0.765209	0.38523	-0.281798	0.352857	0.150584	1.45489	0.922285	1.1736	0.128043	0.542766	0.259222	1.53453	0.440702	0.915135	0.235974	1.65035	0.645755	0.624954	0.490417	2.96856	0.775867	4.2422	1.30708	0.279271	-0.158057	0.348157	-0.190822	0.331031	0.019667	1.76724	1.01535	0.525585	0.40667	0.672348	0.0637321
SERPINA1	GWAS+Not_Target_DEG	4.52054	5.90371	4	142.75	1.3963e-05	0.406015	2.77725	2.43578	0.472084	-0.236643	1.5856	1.29504	1.68338	1.40618	1.68228	1.35176	0.379864	-0.0839784	0.537783	-0.254034	1.52579	1.26938	0.351753	0.0277744	1.80726	1.57965	1.58249	1.30835	1.46251	1.18895	1.43264	1.11361	4.10586	3.60421	4.93408	3.72183	1.14902	0.857608	0.877859	0.630577	0.994799	0.759437	2.24156	1.8435	1.8706	1.66425	0.289452	0.0385641
SERPINA3	Target_DEG	2.78539	4.38425	7	73.2857	0.000122574	0.388889	1.79705	1.12856	0.379159	-0.0413616	1.73544	1.45077	1.02828	0.614312	0.744632	-0.432196	1.57566	-1.20167	1.2357	-0.991932	0.972417	0.662624	2.62003	-2.16708	2.19345	1.84862	2.7331	2.4181	0.9705	-0.58156	1.05167	0.819167	3.53821	2.84081	2.31976	1.24741	1.84331	1.65643	2.14345	1.85349	0.863924	0.654124	1.56931	1.21926	2.33947	2.05259	0.4105	0.156034
SERPINB1	Target_DEG	3.90247	5.20227	2	171.5	0.000413823	0.383173	1.88872	1.61735	0.728548	0.383756	1.30195	1.15778	1.01566	0.861725	0.41503	0.123693	0.296479	-0.00706856	0.139097	0.0411936	1.13268	1.07481	0.859696	0.638227	1.73516	1.46534	1.32116	1.04303	1.25503	1.02989	0.205124	0.138282	2.15787	1.85765	2.40205	1.50331	0.383933	-0.32059	0.51793	-0.358497	0.244668	0.193093	1.03732	0.825773	1.12254	0.8913	0.462076	-0.157565
SERPINB4	Not_Target_DEG	3.27076	5.25572	4	54.5	9.35984e-06	0.351138	0.690294	0.2733	1.45878	-1.28797	0.620514	0.411052	1.2413	0.80239	0.925654	-0.445186	0.90714	-0.340171	1.254	-1.10473	0.584263	-0.2842	0.731382	-0.538479	1.02403	0.648908	1.02337	0.385008	1.03285	0.686625	1.46257	1.28312	2.26715	1.79617	2.19486	0.707722	0.397533	0.268196	1.4068	1.31362	1.38541	1.17963	1.80955	1.47496	1.1169	0.886115	0.58595	0.351035
SERPINB9	Not_Target_DEG	3.62183	5.24522	4	120.75	0.000342426	0.386701	2.1447	1.68432	0.650701	-0.337032	1.84646	1.47973	2.08013	1.75041	0.581207	0.158788	0.728779	0.36957	0.380164	0.125256	0.696759	0.473442	1.80913	1.40454	1.93994	1.59346	1.94522	1.55197	1.11791	0.811272	1.40483	1.09717	3.8966	3.33329	4.72115	3.80998	0.486894	0.265533	0.47332	0.312784	0.75733	0.551986	2.07115	1.74428	1.34161	1.11451	0.67246	-0.450825
SERTAD1	Connector	2.51072	4.04314	10	103.2	0.000339907	0.434233	1.45503	0.955701	0.489529	-0.206732	0.573966	0.277227	0.985808	0.66305	0.464708	0.130744	0.624717	-0.234342	0.74646	0.446345	0.680709	0.421898	0.71396	0.398651	0.962965	0.59435	0.849279	0.483199	0.61961	0.307868	0.392034	0.0826358	1.17131	0.595972	2.03645	0.919763	0.25778	-0.00495375	0.503945	-0.262179	0.478811	0.179812	0.456708	0.0887177	0.359029	0.0620617	0.372112	-0.132099
SESN1	Target_DEG	-3.09724	4.13871	4	102	4.17005e-05	0.390093	0.797132	-0.508746	0.501038	0.289909	1.1483	-0.991645	1.16202	-0.942149	0.514169	-0.346226	0.312362	0.0560463	0.652166	-0.393339	0.552643	-0.383011	0.668994	-0.27356	0.70816	-0.539658	0.50529	-0.305223	1.03389	-0.732987	0.383969	-0.234597	1.75012	-1.29354	3.00715	-1.72595	0.506069	-0.386107	0.329001	-0.225794	0.828305	-0.771629	1.2119	-0.935875	0.266025	-0.119978	0.462062	-0.271562
SETBP1	Connector	-1.00951	2.70409	5	166.6	0.00264806	0.411989	1.04128	-0.479611	0.519157	0.150959	0.471884	-0.253614	0.392074	-0.0918709	0.338736	0.038395	0.310276	-0.0808805	0.357584	0.07413	0.416035	-0.19236	0.396005	0.135627	0.718118	-0.405174	0.834183	-0.576741	0.318499	-0.0660697	0.559576	0.374441	0.939622	-0.153385	1.36072	-0.114118	0.475516	0.301802	0.529761	0.382882	0.352909	0.189072	0.567653	0.153355	0.413214	-0.260175	0.261183	0.0821806
SFN	Target_DEG	3.78117	5.12572	24	89.5417	0.000501279	0.434233	0.972569	0.582557	0.357763	-0.126435	0.92263	0.574076	1.35875	1.06429	0.775386	0.50926	0.346272	0.0188149	0.63486	0.323226	0.681652	0.454072	0.381556	0.106571	1.1085	0.869859	0.866683	0.584998	0.596978	0.3371	0.910834	0.67618	1.20274	0.592269	1.00494	0.00818067	0.340553	0.121126	0.483636	0.299498	0.513233	0.228479	1.69676	1.39919	0.496513	0.261207	0.221106	-0.0203354
SH3BP4	Connector	0.207688	1.78354	9	109.111	0.000254294	0.43299	0.569447	-0.218055	0.818597	0.545497	0.556055	0.221227	0.407058	0.114585	0.365584	0.057706	0.813383	-0.467741	0.415165	-0.125291	0.491794	0.207051	0.330737	0.0964525	0.378492	-0.0509037	0.369637	-0.096187	0.620737	-0.334969	0.326776	0.0416906	0.740132	-0.384482	2.53073	-1.76487	0.702444	0.419729	0.860963	0.540533	1.17153	0.809652	0.426861	-0.0675228	0.684026	0.391927	0.673004	0.414391
SH3PXD2B	Target_DEG	2.84086	4.48955	4	237.5	1.9245e-05	0.439279	0.360473	-0.068463	0.254325	0.0425855	0.882944	0.656037	0.481994	0.264596	0.367526	0.0407247	1.2237	-0.933081	0.526236	-0.324077	0.170716	0.030763	0.692378	-0.463172	0.328886	-0.116831	0.151804	-0.0259401	0.476626	-0.293419	0.448602	0.248285	0.691136	0.217518	0.820254	0.0020037	0.727693	0.60848	0.671001	0.540429	1.16249	0.9832	0.722018	0.442757	0.926447	0.64455	0.872487	0.667132
SHC1	Diamond	1.4569	2.99291	44	92.6136	0.00196875	0.459295	0.639287	0.0703567	0.434797	0.104406	0.644159	0.232462	0.423442	-0.00190127	0.54436	0.249441	0.469481	-0.114375	0.549937	-0.2021	0.741733	-0.437955	0.532178	0.230489	0.54607	0.166243	0.46082	-0.120546	0.386796	-0.0557921	0.426026	0.135495	0.874921	-0.0794648	1.61819	0.384713	0.297902	0.0464706	0.449005	0.227051	0.480006	0.146384	0.852634	0.392168	0.485453	0.139101	0.428109	0.18502
SIN3A	Diamond	-2.54349	3.92239	31	110.774	0.00137349	0.477876	0.519579	-0.165174	0.364382	0.132559	0.577052	-0.264803	0.336431	0.0733873	0.325264	-0.0761215	0.491751	-0.210847	0.472371	-0.227011	0.375241	-0.175205	0.335977	0.12606	0.551473	-0.322146	0.449854	-0.203679	0.415411	-0.205864	0.264759	0.0433604	0.561898	-0.0524722	1.69504	-0.724892	0.514148	0.26275	0.226115	0.0091434	0.429402	0.151042	0.590515	-0.30599	0.364934	-0.139083	0.364615	-0.134988
SIPA1	Target_DEG	2.85277	4.52548	2	59.5	4.66346e-05	0.336449	1.69327	1.31143	0.291537	-0.116035	0.840469	0.510016	0.817932	0.548344	0.68123	0.392067	0.741685	-0.198537	0.393209	-0.275878	0.379448	0.154168	0.357667	0.0528456	0.783433	0.539624	0.462248	0.2611	0.769066	0.436326	0.812276	0.309629	2.07695	1.81142	2.83887	2.43337	0.603404	0.229691	0.387864	0.0927607	0.627671	0.182212	1.19353	0.683739	0.583823	0.183301	0.537967	-0.195681
SIRPA	Target_DEG	3.71406	4.76137	13	58.8462	0.000706807	0.398524	2.57639	2.11438	0.650908	-0.387592	0.980961	0.719894	1.0605	0.845525	0.743116	0.355209	0.390655	-0.0458077	0.819075	0.443322	1.09572	0.865171	0.722464	0.278692	0.76324	0.537822	1.10713	0.83804	1.01397	0.738114	1.11888	0.776278	3.45451	2.86412	3.77244	2.9945	0.783034	0.583919	0.790146	0.583596	0.901835	0.645898	1.29253	1.01566	0.498461	0.272975	0.444359	0.17872
SKI	Target_DEG	2.98611	4.46695	15	115.533	0.000357271	0.443402	0.88162	0.42089	0.69629	-0.402373	0.383154	-0.0696768	0.49711	0.205662	0.256746	0.0114106	0.789899	-0.461347	0.477265	-0.135	0.271846	-0.0275713	0.263555	-0.0154963	0.364926	0.0577606	0.517905	0.184297	0.281777	0.0016014	0.598653	0.374754	1.25923	0.672799	2.14418	1.15132	0.679001	0.416053	0.412067	0.17246	0.606645	0.317703	0.706852	0.414818	0.315452	0.0824235	0.653766	0.418517
SKP1	Connector	-2.18017	3.62763	20	87.9	0.000805231	0.447867	0.58383	-0.17936	0.415931	0.177756	0.652083	-0.308275	0.369126	0.0217654	0.484541	-0.174282	0.501859	-0.150106	0.542824	0.253647	0.52671	0.28955	0.661725	0.425481	0.991954	-0.694959	1.15377	-0.851299	0.943387	-0.680765	0.376181	-0.161384	0.977179	-0.434145	1.06557	-0.124333	0.235878	0.0498457	0.286831	-0.124654	0.294335	-0.0342804	1.05147	-0.755249	0.465037	0.202155	0.257872	0.0469574
SKP2	Target_DEG	-2.92224	4.48729	24	97.0833	0.000510272	0.463804	0.803592	-0.433678	0.351641	-0.117445	0.812427	-0.504515	0.799545	-0.477246	1.28899	-0.973	0.675384	-0.341484	0.655712	-0.364789	0.37751	-0.166788	0.453169	-0.113918	0.790562	-0.494078	0.835839	-0.539163	0.264629	-0.0391322	0.556001	0.353836	0.870713	-0.352556	2.04491	-1.11732	0.216313	-0.00154727	0.209039	0.0285981	0.340561	-0.0785513	0.319491	-0.0177171	0.30291	-0.0631616	0.301235	0.0344195
SLA	Target_DEG	3.31382	5.07711	3	132.667	5.00568e-07	0.384929	4.09707	3.68731	0.97475	-0.789614	2.22521	1.88003	2.95584	2.62871	1.31352	0.93087	1.20757	0.796419	0.612292	-0.219579	2.06748	1.84126	0.864286	0.59248	2.95424	2.62221	2.01288	1.79357	2.28821	2.14056	0.614166	0.394842	5.14004	4.58155	6.17438	5.09713	0.410749	0.306824	0.435918	-0.231137	0.677675	0.370183	1.83183	1.45584	0.775683	0.276959	0.79956	-0.572087
SLC11A1	Target_DEG	3.63803	4.75614	2	42.5	6.97002e-07	0.329555	3.79247	3.483	1.31312	-0.99934	1.77771	1.52354	2.82301	2.64378	1.20146	1.08465	0.649534	0.494745	0.403251	0.207608	1.95376	1.83824	0.495212	-0.306842	2.63925	2.39644	2.0217	1.93287	2.48416	2.26853	0.583948	0.423639	5.1871	4.88938	6.20306	5.46269	1.31781	1.19348	0.313227	0.273326	0.792265	0.64167	2.52051	2.44683	0.342208	-0.21486	0.112095	-0.0131227
SLC1A3	Target_DEG	2.52994	4.45427	5	196.2	4.22271e-05	0.427844	0.895304	0.586615	1.10847	0.78352	1.18405	1.07721	0.52837	0.321683	0.249739	0.0490376	0.473155	0.227083	0.278941	-0.075844	0.47158	0.370774	0.759779	0.606928	0.636209	0.398586	0.204604	-0.0659163	0.390622	0.24581	0.304868	0.207968	1.6413	1.17343	1.71906	0.767803	0.245781	0.116341	0.456875	0.320005	0.374047	-0.218198	0.68368	0.384475	0.423872	0.214221	0.340362	0.202109
SLC25A19	Target_DEG	3.76731	4.99919	6	186.167	1.16602e-05	0.445755	1.10336	0.499673	0.42641	-0.058869	0.301235	0.0117708	0.245499	0.093082	0.689953	0.199672	0.529709	-0.120584	0.596579	-0.11711	0.189759	-0.0858191	0.318144	0.0622811	0.507958	0.12246	0.483196	0.294069	0.179955	0.0839226	0.822794	0.573628	1.00764	0.516118	1.4196	0.722405	0.424624	0.231306	0.238591	0.140535	0.349753	0.162781	0.786634	0.513735	0.573331	0.25193	0.366553	0.192688
SLC25A6	Connector	-1.38136	2.75144	13	107.923	0.000616511	0.451074	1.23011	-0.837385	0.512325	-0.262627	1.15132	-0.780824	0.800435	-0.511733	0.624706	-0.359046	1.3502	-0.921604	0.910946	-0.620744	0.932067	-0.686143	1.11896	-0.7601	1.0754	-0.787867	1.2744	-0.929567	0.889388	-0.627518	1.20605	0.891373	0.729935	-0.201538	2.34269	-1.2971	0.785874	0.527058	0.833916	0.617716	1.05503	0.679678	0.575724	0.230385	0.765217	0.482495	0.979313	0.728603
SLC34A2	Not_Target_DEG	4.05787	6.33076	2	107	5.36573e-05	0.358804	1.50863	1.21215	0.774545	-0.503032	2.09165	1.88814	1.92946	1.6517	0.874364	-0.25146	0.430225	-0.104534	1.60908	-1.36911	1.17447	1.07713	0.396137	-0.257799	1.99064	1.64168	2.67455	2.36857	0.274185	-0.225591	1.38025	1.07933	2.41003	2.15073	1.06262	-0.243342	1.71332	1.38106	2.5238	2.2227	2.65639	2.49836	2.85229	2.30101	2.131	2.04292	0.9488	0.694068
SLC35E3	Not_Target_DEG	-3.53975	5.4911	1	109	0	0.335553	1.10893	-0.257013	0.661591	0.273421	0.473281	-0.0921298	0.600317	-0.451986	0.544857	-0.417964	1.33938	-0.239676	0.123772	-0.0194516	0.861413	0.262971	0.578128	-0.0533408	0.678364	-0.331198	0.494217	-0.325225	0.651771	-0.0655025	1.03014	-0.14089	0.58021	-0.407078	0.563921	-0.329931	1.06331	-0.111303	0.951137	-0.249073	1.39486	-0.0829583	1.51917	-0.511375	1.35269	-0.455105	0.900905	-0.100748
SLC52A2	Not_Target_DEG	3.13477	6.07179	1	27	0	0.309582	0.904816	0.383133	0.656489	0.220063	1.92651	0.807	0.795672	0.606357	0.679875	0.631985	0.475358	0.453444	1.2136	0.55842	0.687968	0.437268	0.687749	0.482756	1.26021	0.654015	0.971342	0.579217	1.26359	0.755321	0.353282	-0.236512	0.780199	-0.139919	0.917087	-0.136839	0.389598	-0.229056	0.864274	-0.300459	0.45464	-0.16663	0.921614	-0.124886	0.405461	-0.182871	0.640104	0.0425948
SLC7A5	Target_DEG	3.32698	4.77212	8	177.25	0.000616712	0.447867	1.84291	1.50713	0.615249	-0.301684	0.741511	0.507215	1.34616	1.00198	0.628405	0.313151	0.493906	-0.137054	0.877228	0.482206	0.952682	0.714808	0.488068	0.231089	1.21305	0.872974	1.45471	1.14538	1.26748	0.951479	0.416932	0.291931	2.553	2.07417	4.50162	3.39363	0.401645	0.202716	0.327064	0.158251	0.471935	0.339988	1.51402	1.2329	0.917513	0.687109	0.219316	-0.00746004
SLCO4A1	Target_DEG	3.46351	4.29158	2	340	0	0.420701	1.97612	1.66876	0.525358	-0.24966	1.90294	1.80934	2.35988	2.19151	1.08506	0.629807	0.817694	-0.356629	1.39026	1.16149	0.403139	0.330262	0.490007	-0.279003	1.24695	0.86975	1.29028	1.11726	0.530532	0.413477	0.557312	-0.482016	1.63651	1.39378	3.08156	2.37498	1.05575	0.971695	0.435986	-0.334493	1.16685	1.03271	1.89005	1.65361	1.26684	0.934138	0.476027	-0.284178
SMAD1	Connector	-1.44033	2.81651	24	96.125	0.000348938	0.435735	1.1296	-0.768536	0.365627	-0.12434	0.496833	-0.204571	0.40685	-0.121931	0.627452	-0.394174	0.785459	-0.480883	0.446325	-0.216945	0.427738	-0.222983	0.251713	-0.0242586	0.644975	-0.420075	0.47413	-0.206922	0.258868	-0.0270871	0.224599	-0.00123482	1.15531	-0.603582	2.62473	-1.63035	0.663767	0.401527	0.277414	0.103582	0.881196	0.620298	0.405039	-0.102271	0.756747	0.50457	0.266849	0.0315065
SMAD2	Diamond	-2.81857	4.25485	184	210.516	0.0502828	0.543885	0.628716	-0.190543	0.667279	0.406438	0.574378	-0.202288	0.636131	-0.278562	0.329147	-0.0386728	0.430407	-0.0959037	0.456151	0.137525	0.327884	0.0771461	0.402398	0.11739	0.434939	-0.142585	0.531814	-0.230204	0.311241	0.014028	0.392195	-0.114312	1.07557	-0.460448	1.97748	-0.947554	0.548464	-0.294091	0.424721	-0.189475	0.538639	-0.224955	0.986415	-0.61533	0.386686	-0.0817763	0.293903	-0.0392313
SMAD3	TF	-1.18047	2.63325	202	229.312	0.0559515	0.55102	0.848506	-0.407201	0.499402	0.23995	0.411807	-0.0422208	0.45559	0.0973275	0.317578	-0.0263671	0.511889	-0.177733	0.775188	-0.459214	0.392905	-0.143277	0.311178	0.0280297	0.820388	-0.526823	0.37101	-0.0681266	0.557892	-0.25963	0.371861	0.0979496	1.51301	-0.887232	2.56648	-1.52965	0.52888	0.27589	0.485291	0.254554	0.390423	-0.0773869	0.688267	-0.313869	0.494816	-0.190994	0.305368	0.0528766
SMAD4	TF	-2.23574	3.71951	66	113.106	0.00510281	0.483067	0.716995	-0.294479	0.415977	0.126517	0.613967	-0.222562	0.673505	-0.298235	0.772282	-0.461467	0.418676	-0.0752927	0.494672	-0.179319	0.33569	-0.081669	0.337795	-0.0386693	0.531957	-0.23206	0.443774	-0.133454	0.462255	-0.158417	0.392698	0.0968115	0.985705	-0.352033	2.14569	-1.10354	0.276403	0.00352745	0.300786	0.0588198	0.56006	0.229137	0.701295	-0.30978	0.582428	0.245139	0.326758	-0.074076
SMARCA4	Diamond	1.15904	2.55211	38	106.105	0.00149098	0.479695	0.601115	-0.221042	0.318602	0.0826756	0.597583	0.293787	0.608704	0.346102	0.724777	0.451278	0.575913	-0.24551	0.401095	-0.179559	0.253918	-0.0641243	0.316164	0.0539525	0.321471	0.0890361	0.328002	-0.0985453	0.373978	-0.16709	0.230569	0.0217445	0.897935	-0.407252	1.80991	-0.93168	0.300117	0.0525971	0.21269	-0.0130913	0.297876	-0.0322878	0.539561	0.252346	0.253165	-0.0127428	0.28502	-0.0376933
SMARCC1	Connector	-0.978385	2.23187	23	73.2174	0.000334307	0.41607	0.401574	-0.0495192	0.606194	0.347269	0.391959	0.106828	0.360071	0.107064	0.30394	0.0567254	0.424389	-0.106297	0.530024	0.302877	0.286943	0.0768183	0.384873	0.130841	0.311916	-0.0680292	0.319831	-0.0777428	0.236707	0.018941	0.278714	0.0320486	0.539638	-0.0167429	1.72349	-0.762505	0.400767	-0.145881	0.291574	-0.0837793	0.294971	-0.0212591	0.497837	-0.188319	0.27352	0.0390211	0.62283	-0.346677
SMARCD1	Connector	-0.205009	1.57739	20	74.65	0.000433244	0.422111	0.675342	-0.36947	0.391837	-0.118578	0.332773	-0.0694071	0.423293	-0.176542	0.413611	-0.135166	1.0311	-0.670404	0.300375	-0.0853717	0.442028	-0.236269	0.224177	0.0051866	0.446572	-0.22305	0.819485	-0.566224	0.491585	-0.22335	0.597649	0.29453	0.452633	-0.0741586	1.81365	-0.881315	0.718301	0.491916	0.749662	0.565649	0.781559	0.595302	0.425219	0.152039	0.548702	0.35286	0.481015	0.242248
SMARCE1	Connector	-1.35352	2.75269	23	76.4348	0.000829631	0.432494	0.484582	-0.112351	0.862518	0.577492	0.663999	0.3801	0.354558	0.115684	0.296808	-0.00921661	0.536004	0.173133	0.448372	0.157413	0.535907	0.295848	0.60303	0.334854	0.354758	-0.0990339	0.356556	-0.0630508	0.430093	0.182373	0.69206	-0.474947	1.05134	-0.606907	3.609	-2.75201	0.524986	-0.294958	0.38004	-0.175921	0.382277	0.119363	0.931387	-0.61006	0.537541	-0.302209	0.716722	-0.480851
SMC1A	Connector	-0.525717	2.02382	3	91.3333	0.000220232	0.365747	0.406586	-0.053149	0.99769	0.71777	0.297502	-0.0108696	0.38813	0.0857307	0.717393	0.439494	0.467647	0.183486	0.307499	-0.0428942	0.382124	-0.183525	0.24292	0.045985	0.465452	0.216401	0.484146	-0.234698	0.264891	-0.0160977	0.350254	-0.157368	0.947938	-0.544134	1.70369	-0.843834	0.360247	-0.0820406	0.294414	0.0560726	0.517037	-0.22904	0.361734	0.0249427	0.533995	-0.37191	0.815257	-0.513979
SMPD3	Target_DEG	-1.95151	5.03132	1	28	0	0.316981	1.84099	-0.57797	0.586247	-0.194727	1.50922	-0.980788	1.49078	-0.805787	0.535704	-0.475093	0.928702	-0.495261	0.567516	-0.397201	0.886198	-0.579465	0.458092	0.402874	0.972101	-0.287692	0.757789	-0.370564	1.80329	-1.07045	0.332177	0.112965	3.36585	-1.56992	3.98591	-1.98379	0.524675	0.209652	0.680365	0.41614	0.880215	0.279512	1.04509	-0.13879	0.574186	-0.348796	0.382016	0.178857
SMYD3	Target_DEG	-3.31391	4.44655	3	187	4.91398e-06	0.404494	0.52423	-0.302914	0.449037	0.211032	0.838869	-0.655783	0.932513	-0.725595	0.350896	-0.0875238	0.702338	-0.390973	0.28682	-0.128295	0.237716	-0.0746268	0.347229	-0.0622002	0.840603	-0.636937	0.884303	-0.690652	0.720479	-0.469283	0.699119	-0.538845	1.30344	-1.04466	2.49172	-1.60801	0.332095	0.0835736	0.187086	-0.00964515	0.349108	-0.0990042	1.19802	-0.968332	0.615606	-0.40633	0.411568	0.2367
SNAI2	TF	0.200726	1.50792	9	136.556	6.26401e-05	0.428329	1.05903	-0.814838	0.78579	0.480806	0.78444	-0.611999	1.278	-1.10874	0.38882	-0.139073	1.2666	-1.0368	0.60533	-0.444911	0.986912	-0.803597	1.71153	-1.468	1.18098	-1.02726	1.15366	-0.962609	1.9782	-1.77319	1.90005	1.68207	0.685817	-0.133185	2.43999	-1.17465	0.208768	-0.0248116	1.22583	1.04198	0.340001	0.140511	1.19656	0.888449	1.41092	1.19391	1.37923	1.15783
SNRPD1	Connector	-1.90329	3.42487	14	79.7857	0.000257291	0.41768	0.597349	-0.243239	0.514177	0.197943	0.882728	-0.530133	0.646277	-0.334682	0.78938	-0.464655	0.469702	-0.0826498	0.401858	-0.0873768	0.462185	-0.17436	0.443754	0.166398	0.31677	-0.0355082	0.751366	-0.42814	0.565027	0.233442	0.331889	0.00849102	1.49146	-0.96778	2.22049	-1.25329	0.389649	-0.0905171	0.336852	-0.0559549	0.406915	0.129817	0.542684	-0.169645	0.559886	0.218418	0.764554	-0.452356
SOCS3	Target_DEG	3.32954	4.64162	21	68.2381	0.000579795	0.420935	4.06831	3.59662	1.22861	-1.00069	1.45342	1.09591	1.83454	1.46987	0.443458	0.140591	0.407037	0.0891316	0.533679	-0.298063	2.25832	2.01427	0.497331	0.172834	2.241	1.93521	1.50045	1.2466	2.3926	2.07164	0.703016	0.470111	4.52599	3.86741	5.19175	4.16101	0.69396	0.463192	0.579224	-0.407912	0.847902	0.549877	2.04919	1.72183	0.405582	0.188156	0.432463	-0.245184
SOD2	Target_DEG	3.77619	4.9748	4	196.5	2.92753e-05	0.425436	2.95361	2.70668	0.607175	-0.332836	1.88206	1.62938	1.94337	1.6567	0.918686	0.60813	0.543413	0.227377	0.513985	0.277551	1.95594	1.71873	0.626897	0.406732	2.24154	1.97831	1.92361	1.70397	2.01004	1.80841	0.290497	0.0197739	3.16719	2.66994	3.66553	2.62328	0.431128	-0.217595	0.900477	-0.735724	0.529546	0.283324	1.54778	1.20362	0.422217	0.239606	1.19179	-0.78743
SOX2	Connector	-2.08013	3.44361	87	115.184	0.0207321	0.48932	1.1776	-0.796449	0.417505	-0.15161	1.20518	-0.865041	1.06847	-0.76025	0.478806	-0.189612	0.676592	-0.343256	0.322122	-0.0347395	0.692603	-0.462911	0.316452	0.0425092	0.580211	-0.322476	0.947057	-0.670182	0.698812	-0.429144	0.399457	0.158303	1.31025	-0.786044	3.60717	-2.63189	0.290133	-0.0495839	0.269509	-0.044815	0.306969	0.00871968	0.526469	-0.205955	0.303214	-0.0387676	0.255293	-0.00688729
SOX9	Target_DEG	3.02583	4.41574	8	187	2.27346e-05	0.4546	0.667783	0.326987	0.630345	0.364094	0.287607	-0.0632454	0.649652	0.452494	0.565755	0.284637	0.261518	0.0120615	0.367848	-0.0337039	0.251606	0.0604616	0.336947	-0.116964	0.990117	0.678096	0.710343	0.476429	0.181009	0.0265235	0.555368	0.364484	0.890959	0.413754	1.41016	0.680988	0.340694	-0.0952076	0.478634	0.286527	0.23361	-0.0612886	1.03378	0.663069	0.881013	0.719482	0.611741	0.367211
SP1	TF	1.92719	3.26345	52	113.769	0.00530656	0.484926	0.993644	0.580267	0.497293	0.209021	0.785183	0.46287	0.640594	0.328472	0.348816	-0.0574809	0.431718	-0.116717	0.271215	-0.00311814	0.489483	0.227479	0.53233	0.27588	0.59906	0.3	0.300247	0.00033442	0.557113	0.267513	0.387496	0.147311	1.0067	0.446073	1.39761	0.423155	0.369792	-0.0969637	0.269486	-0.0513573	0.582704	0.288894	0.403352	0.0669137	0.302099	-0.0600055	0.300815	-0.0577309
SP3	TF	-1.69177	2.88455	14	120.286	0.000102968	0.450268	0.648511	-0.374095	0.503326	-0.277548	0.386006	-0.1602	0.434634	-0.181946	1.00154	-0.678578	0.618745	-0.325205	0.680655	-0.458731	0.343248	-0.139423	0.367389	-0.0865651	0.686445	-0.448541	0.795598	-0.497597	0.30449	-0.0710277	0.290856	-0.0762748	0.897151	0.326779	1.29477	0.362082	0.381181	0.136908	0.409841	0.20259	0.508503	0.252078	0.360817	0.0511455	0.397848	0.147183	0.439639	0.208337
SPHK1	Target_DEG	2.83328	4.18506	7	138.857	8.53565e-05	0.428086	0.768079	0.438818	0.737955	-0.461824	1.02097	0.676146	1.05221	0.781333	0.867232	0.58897	0.546692	-0.291979	0.979014	0.874439	0.346627	0.160401	0.63546	0.288204	0.661491	0.518619	0.828311	0.632343	0.469463	0.266051	0.164708	0.0287134	1.25662	0.726159	2.09363	1.1956	0.357077	0.0827807	0.441589	-0.262385	0.540669	0.263182	1.10956	0.795576	0.509827	0.27805	0.428286	0.210305
SPI1	TF+Target_DEG	2.87911	4.39364	8	60.125	3.8328e-05	0.367347	2.86723	2.2739	1.58438	-1.24361	0.900871	0.549089	1.56819	1.10064	0.722214	0.455844	0.432209	0.068776	0.610187	-0.307717	1.05838	0.746846	0.668468	0.255653	1.82308	1.47156	1.1705	0.797789	1.5903	1.14913	0.436513	0.255251	4.03482	3.43713	4.41995	3.52622	0.414222	0.2169	0.179918	-0.00304943	0.622869	0.339262	1.58187	1.24996	0.459428	-0.229311	0.534156	-0.25646
SPP1	Target_DEG+Verification	3.89357	5.2761	9	32.2222	0.000185999	0.349838	1.2955	0.845711	0.490997	-0.233175	1.92277	1.54098	1.29351	0.944057	0.820009	0.548228	0.595333	0.253956	0.349931	-0.0605608	0.487996	-0.223277	1.33055	1.03089	0.908838	0.600074	1.28978	1.00906	0.350434	0.0225709	3.77762	3.4621	5.82784	5.17602	3.18105	2.12376	1.58632	1.36243	0.820098	0.56795	1.9342	1.62873	3.3778	3.0433	1.06994	0.7691	0.382128	0.123211
SPRR1A	Target_DEG	3.50451	4.87227	2	28	4.12029e-06	0.309329	1.88414	1.66265	0.704757	-0.518318	1.62067	1.11801	2.21669	1.64483	1.3354	0.841624	0.411576	0.158437	2.32575	2.094	1.05223	0.63076	1.06714	-0.660126	0.537736	-0.049419	1.6431	1.1594	0.623348	0.256158	0.329781	0.0769371	1.75982	1.39153	2.82571	1.82687	0.685188	0.512077	0.754424	0.547502	0.906851	0.741436	1.95257	1.77406	1.25567	0.762723	0.465164	-0.122715
SPRR2A	Not_Target_DEG	4.10358	5.37317	4	66.5	4.27102e-05	0.352119	3.37709	2.83953	0.939225	-0.637782	2.34346	1.97016	2.75273	2.29721	0.583682	-0.223664	0.879222	0.574865	2.13841	1.84601	1.86483	1.45609	1.55495	-1.22604	2.48531	2.04618	2.60259	2.10679	1.85075	1.38148	0.458059	0.18239	3.39578	2.65186	3.91214	2.80672	0.401894	-0.17975	0.606108	0.357539	2.23518	2.00364	3.17243	2.83705	1.73161	1.53924	0.928989	0.663546
SQSTM1	Connector	0.654601	2.01746	24	100.708	0.00141691	0.464088	0.43371	-0.0847881	0.348839	0.101716	0.591309	0.277508	0.400999	0.103275	0.54488	0.251077	0.564192	-0.228436	0.607173	0.350624	0.704094	0.508167	0.470498	0.188896	0.260769	0.0138456	0.485223	0.195376	0.635635	0.382125	0.493932	-0.267846	0.821201	-0.290427	1.21077	-0.285178	0.295856	-0.0913531	0.224103	-0.0210529	0.346103	0.0478682	0.477011	-0.186484	0.424249	-0.151026	0.357657	-0.12968
SRC	Target_DEG	2.98444	4.37524	81	123.568	0.00756993	0.493151	0.534628	0.105877	0.293386	-0.025413	0.75591	0.398541	0.609092	0.313726	0.463512	0.196463	0.542561	-0.217002	0.312834	-0.0247441	0.34093	-0.0961742	0.298562	-0.0120248	0.361724	0.0882531	0.549813	0.290722	0.606921	0.343003	0.360896	0.126881	0.650832	0.0503829	1.10808	0.101109	0.333402	0.108045	0.230918	0.0297618	0.548223	0.255678	0.663253	0.338135	0.437102	0.168818	0.362767	0.125307
SRGN	Not_Target_DEG	4.29894	5.69467	2	31	5.57953e-05	0.307818	3.96601	3.6155	2.06122	-1.85404	2.60903	2.3599	3.389	3.08913	1.93968	1.63173	2.06871	1.60035	1.23438	0.946355	2.94886	2.85572	1.28343	0.884852	3.31281	3.07183	2.60794	2.23579	3.15116	2.87291	1.09468	0.832012	4.4462	4.13136	4.8236	4.11275	1.03778	0.794895	0.360574	-0.157481	1.24157	0.96324	2.72879	2.46074	0.701837	0.440978	0.925049	-0.675504
SRPK1	Connector	1.3731	2.75829	11	83	0.0011037	0.414247	0.474269	0.0659884	0.296677	-0.0458965	0.643442	0.280346	0.545495	0.224373	0.456705	-0.156451	0.986677	-0.63772	0.476532	-0.1566	0.38749	0.129096	0.339125	-0.0864789	0.445135	0.123857	0.430256	0.106702	0.299878	-0.00680576	0.271074	-0.0366978	1.8401	1.27334	2.40786	1.33306	0.459597	0.198338	0.273906	0.0481404	0.826008	0.504417	0.454786	0.132459	0.788505	0.524213	0.271805	-0.0126902
SRSF9	Connector	-0.806104	2.40658	9	45.7778	6.68256e-05	0.365041	0.455932	0.162601	0.685402	0.344959	0.448789	0.123026	0.726723	0.385114	0.881492	0.583528	0.465249	0.0507411	0.756864	0.439126	0.62096	0.359203	0.559414	0.314148	0.652321	0.378867	0.546797	0.218415	0.765589	0.478323	0.77877	-0.48303	1.0159	-0.466833	2.18699	-1.10976	0.531223	-0.314188	0.634547	-0.367665	0.61241	-0.311021	0.823668	-0.478043	0.669413	-0.318667	0.680714	-0.368452
ST3GAL1	Target_DEG	2.78803	4.18433	5	154	1.3504e-05	0.414701	0.322495	-0.0480444	0.382661	0.0364274	0.8532	0.52259	0.638684	0.0752363	0.422382	0.137402	1.02103	-0.679702	0.28814	0.116232	0.205806	-0.00826739	0.589199	0.246369	0.318537	0.0775119	0.45244	0.0121451	0.632389	-0.142848	0.696828	0.38396	1.73652	1.05792	2.72816	1.31668	0.631492	0.32759	0.743932	0.539655	0.769895	0.663199	0.944034	0.665129	0.693528	0.529562	0.498697	0.265007
ST3GAL2	Target_DEG	2.79783	4.28173	7	128	3.68013e-05	0.424242	1.99681	1.61281	1.12767	-0.742974	0.857509	0.425432	1.29607	0.962695	0.488045	0.239115	0.582545	0.184644	0.585255	-0.295208	0.539038	0.305211	0.407752	-0.0559552	1.18989	1.00303	1.03405	0.729161	0.871987	0.557541	0.431401	0.162573	2.32038	1.94246	3.577	2.70744	0.513028	-0.247025	0.230768	-0.0305886	0.423553	0.000687169	1.04215	0.707803	0.530887	0.216652	0.361031	0.0872821
ST7	Target_DEG	-2.45874	4.61178	6	154	0.000244461	0.419767	0.697086	0.0901389	0.855813	0.608973	0.297931	0.0426327	0.560134	-0.0953692	0.717483	-0.351041	0.662944	-0.260703	0.948938	0.608104	0.458312	0.167942	0.792452	0.477306	0.512071	0.0829514	0.629273	-0.216407	0.299754	0.0648755	0.40828	-0.268187	1.56937	-0.839271	2.7178	-1.48053	0.497324	-0.272386	0.303475	-0.127881	0.264434	0.0434749	1.2368	-0.870939	0.266265	-0.0593796	0.649306	-0.420904
STAB1	Target_DEG	3.31517	4.48706	2	121	6.54332e-06	0.363811	0.824062	0.579706	0.775712	-0.518341	1.33854	1.01721	1.10623	0.96208	0.632554	0.314904	0.474925	0.260217	0.54465	0.312646	0.444198	-0.27794	0.535846	0.413686	1.09572	0.669006	0.23828	0.100744	0.51881	0.400393	0.425447	0.113869	1.29982	1.12522	0.956583	0.798872	1.00081	0.716393	0.701566	0.588135	0.965564	0.828386	1.01873	0.786866	0.437452	0.289918	0.222811	0.134464
STAT3	TF	1.7821	3.23386	54	102.037	0.00275751	0.466667	1.04849	0.579579	0.443635	0.200775	0.446914	0.125588	0.592187	0.298988	0.348836	-0.0453194	0.482757	-0.172024	0.283494	-0.0384309	0.396089	0.152854	0.425221	0.136384	0.546139	0.266504	0.374743	0.100746	0.331996	0.0498058	0.236535	0.0157385	1.42649	0.815804	1.80035	0.745304	0.251853	-0.0335642	0.203694	0.00460426	0.47389	0.222257	0.436406	0.127504	0.342105	0.0886334	0.410871	-0.152466
STAT5A	Diamond	1.64327	2.99826	24	96.6667	0.000285784	0.447073	1.38513	0.888226	0.271596	-0.0488744	0.818692	0.533841	0.615119	0.265911	0.341532	0.0442278	0.446579	-0.106187	0.38344	-0.0996467	0.70548	0.425808	0.897397	0.541665	0.456307	0.178242	0.406222	0.111596	0.454779	0.112826	0.580398	-0.311161	1.53946	0.941886	2.18584	1.22216	0.286739	0.081664	0.340054	-0.104193	0.279756	-0.0035096	0.385708	-0.0689081	0.55437	-0.238195	0.554095	-0.274342
STK24	Connector	0.527393	1.96249	11	95.4545	0.000248548	0.436238	0.625048	-0.165085	0.360356	-0.0266924	0.45359	0.148989	0.290565	-0.0208365	0.417622	-0.16167	0.573584	-0.243481	0.380629	0.0838436	0.461151	-0.207059	0.277733	0.0315906	0.36697	-0.120246	0.25163	0.0380502	0.294139	-0.0184198	0.423316	0.107479	0.627224	0.0321208	1.59585	-0.498649	0.341363	0.0566726	0.516601	0.233355	0.638835	0.347945	0.44636	0.0496664	0.466936	0.236416	0.433583	0.117697
STK40	Target_DEG	2.44303	4.25577	3	243.667	0	0.405145	1.71308	1.32573	0.677464	0.346515	0.369759	0.272781	0.859786	0.682346	0.376717	0.245992	0.341179	-0.123099	0.438335	-0.159476	0.258218	0.141846	0.399505	0.179799	0.537178	0.343118	0.20917	0.126509	0.321878	0.115885	0.130369	0.0254764	2.10015	1.47775	3.34425	2.11194	0.388902	0.155079	0.453264	-0.234298	0.167536	-0.00104772	0.878028	0.505941	0.373682	0.0449634	0.267836	-0.0549387
STXBP6	Not_Target_DEG	-3.99529	5.27684	2	234	3.17817e-06	0.398524	1.2173	-0.928187	0.727199	0.36446	1.81198	-1.75997	0.926291	-0.604256	1.10935	-0.709497	0.307614	0.0141493	0.398544	0.244972	0.54786	-0.365046	0.511336	0.235347	0.577599	-0.420791	0.645799	-0.38873	0.547221	-0.323515	0.134509	-0.1078	0.754206	-0.41873	1.20034	-0.346092	0.336615	0.109073	0.275247	-0.163595	0.417041	-0.371708	0.596766	-0.377383	0.328282	-0.18826	0.283053	-0.0305171
SUMO1	Connector	-0.616574	1.96	58	92.069	0.00393113	0.444444	0.608917	0.232047	0.526925	0.255978	0.431176	0.106738	0.396935	0.0848496	0.596939	0.298877	0.384333	0.0435478	0.57541	0.307502	0.569416	0.341608	0.403867	0.118673	0.611029	0.338281	1.24234	0.950806	0.744077	0.476667	0.776914	-0.52227	1.37593	-0.812383	1.97894	-0.893093	0.746414	-0.502941	0.880059	-0.653504	0.797642	-0.498329	0.834278	-0.503969	0.422532	-0.16905	0.783767	-0.523528
SUSD2	Not_Target_DEG	2.44817	5.63166	1	9	0	0.294852	0.161316	0.0657661	0.936873	-0.534925	0.500323	0.269824	0.505118	0.0518579	0.607602	0.0477523	0.446864	0.184367	0.803049	-0.49784	0.175926	0.046594	0.996972	-0.276116	0.32127	0.111135	0.334214	0.0235337	0.234451	-0.0208673	1.03576	0.365705	1.19536	0.297298	1.41599	0.645706	0.544943	-0.0440848	0.839514	0.289381	1.39809	0.783227	1.71435	0.719192	1.26337	-0.021423	0.769747	0.764677
SUZ12	Target_DEG	-2.96098	4.32466	20	73.5	0.000476431	0.426396	0.430073	-0.10946	0.34081	-0.0423007	0.719769	-0.409485	0.687499	-0.418808	1.04092	-0.769167	0.781762	-0.438018	0.357987	-0.0809486	0.42618	-0.217041	0.290471	-0.0201651	0.806629	-0.560805	0.677628	-0.443231	0.645601	-0.38461	0.427897	-0.16491	0.683213	0.155634	1.24703	-0.153328	0.300542	0.0487375	0.236664	0.00687874	0.336085	0.0677307	0.507054	-0.166284	0.5531	0.308998	0.487323	-0.255707
SYK	Diamond	2.46798	4.03193	41	90.2195	0.00170139	0.444183	2.34151	1.61899	0.481448	-0.168375	1.1447	0.758452	1.09799	0.642671	0.628314	0.330273	0.367396	0.0255076	0.252655	-0.00520786	0.810232	0.488569	0.967134	0.61471	1.06577	0.639624	0.669295	0.32862	1.06579	0.713369	0.503313	-0.203702	2.03089	1.11483	2.99009	1.73201	0.452144	-0.192774	0.510009	-0.286589	0.569114	0.205017	0.576085	0.213991	0.648231	-0.345638	0.581151	-0.335911
TAL1	Diamond	1.60618	3.07335	43	84.5116	0.00349012	0.458738	0.756271	0.272026	0.865648	-0.599381	0.560176	-0.173756	0.810247	0.448165	0.325193	0.0350689	0.735926	0.416051	0.422276	0.124172	0.417207	0.170719	0.59304	0.304569	0.536058	-0.22127	0.825275	0.515238	0.686319	0.376624	0.402675	0.147698	1.15605	0.452906	2.02838	0.875773	0.452264	-0.209575	0.398459	0.17155	0.449971	0.17155	0.701087	0.373517	0.566953	-0.308654	0.62403	0.400358
TBX21	TF	0.952842	2.51507	2	210	0	0.3909	0.733638	0.44928	0.47908	-0.225745	0.398472	0.0705102	0.707232	0.470289	0.65263	0.314947	0.841546	0.475156	0.85048	0.520136	0.44291	0.203974	0.576047	0.373964	0.505943	0.245845	0.376975	0.0506939	1.01603	0.745369	0.265752	-0.0650369	0.516917	0.140082	2.05664	1.03799	0.450637	-0.193564	0.343233	-0.128994	0.332961	0.0371324	0.355953	-0.0511393	0.422325	-0.181692	0.570612	0.361689
TBXAS1	Target_DEG	3.28898	4.99668	4	216	1.61365e-05	0.433984	2.95764	2.64123	1.13454	-0.788622	1.14722	1.00443	1.68305	1.38231	0.742133	0.361579	0.669964	0.370628	0.253959	-0.0316591	1.12583	0.995261	0.325772	-0.125344	1.53939	1.25606	0.890317	0.719281	1.17634	1.0345	0.40528	0.248571	3.59496	3.29908	4.19689	3.58463	0.506468	0.294665	0.460195	0.359071	0.788552	0.691366	1.48297	1.20779	0.186455	0.0929935	0.447236	-0.255936
TCF4	Connector	-1.27776	2.66646	41	85.0976	0.00467862	0.4546	1.28078	-0.870951	0.328776	-0.0521543	1.29761	-0.923371	0.878693	-0.537998	0.789345	-0.50137	1.2038	-0.856298	0.499248	-0.194385	1.22253	-0.974259	0.409647	-0.1169	1.39798	-1.11468	1.11135	-0.821519	0.852512	-0.557973	1.41098	1.1705	0.885617	-0.288364	2.90303	-1.87472	0.866418	0.623787	0.964831	0.75086	0.810562	0.493016	0.614038	0.279109	0.726523	0.460321	0.579765	0.324436
TDG	Diamond	-0.993137	2.55718	17	89.3529	0.000137703	0.43299	0.622792	-0.140263	0.477508	-0.194154	0.770405	0.464676	0.936973	0.623646	0.466932	-0.208871	0.330676	-0.052792	0.230872	-0.0313096	0.357616	-0.172048	0.636362	0.410228	0.443602	0.253916	0.252498	0.025698	0.782265	0.599216	0.478172	-0.306165	0.678732	-0.000171858	1.18312	-0.175544	0.5219	-0.21342	0.359449	-0.192863	0.505297	0.16796	0.671843	-0.400304	0.261586	0.01425	0.417685	0.198719
TFAP2A	Connector	1.95136	3.29196	108	136.046	0.0414992	0.504673	1.23659	-0.851917	0.658738	-0.38817	0.731558	0.381151	0.471056	-0.148331	0.408701	-0.126893	1.44704	-1.0997	0.403371	-0.104321	0.825051	-0.598443	0.798867	-0.524787	0.618355	-0.347166	0.458621	-0.168992	0.872782	-0.586269	1.13781	0.889254	0.726948	0.173132	1.21753	-0.23399	1.2011	0.952011	0.919281	0.702064	1.61206	1.3119	1.32239	1.0078	1.15527	0.897587	1.0504	0.800157
TGFB1	Target_DEG	2.91571	4.5005	11	112.273	0.00283792	0.428571	2.41342	1.96022	0.755895	-0.445415	0.945318	0.495479	1.60045	1.1073	0.60853	0.302069	0.706226	-0.317882	0.561295	-0.250149	0.58704	0.216815	0.487683	0.135611	0.777573	0.435183	1.06296	0.646102	1.03242	0.64694	0.971031	0.611345	3.06278	2.31667	4.16505	2.92863	0.582563	0.334229	0.321926	-0.0970572	0.304355	-0.0055136	1.43872	0.988268	0.541999	-0.0602938	0.831119	-0.604762
TGFBI	Not_Target_DEG	4.2266	5.463	5	186	9.19449e-05	0.421405	1.19167	0.963206	0.452327	0.123189	1.08381	0.898024	1.70288	1.52015	1.03143	0.929132	0.236974	-0.00338156	0.480989	-0.299023	0.407548	0.280558	0.726612	0.453739	0.776242	0.560858	0.502959	0.309785	1.33455	1.17494	1.61226	1.46332	2.35494	1.8344	2.03696	0.794421	0.655118	0.48908	1.59923	1.37277	0.998041	0.884567	1.87083	1.52674	1.67962	1.50175	0.27393	0.0960139
THAP1	TF	0.0416302	1.31562	6	105.333	3.92958e-05	0.408428	0.325757	-0.0581383	0.377097	-0.0892921	0.666289	-0.330163	0.391096	0.143212	0.447561	-0.217545	0.364292	0.0896519	0.349889	-0.0799291	0.461672	-0.26483	0.223992	0.0159176	0.656058	-0.430147	0.304889	0.086524	0.274484	-0.0889867	0.532429	0.29073	0.790455	0.362318	1.1015	0.21563	0.256085	-0.0732475	0.408406	0.195912	0.302658	-0.0572061	0.649888	0.307996	0.640315	0.446354	0.470003	-0.22707
THAP11	TF	0.309179	1.21279	4	122	1.54218e-05	0.397059	0.354624	-0.136888	0.381365	-0.191384	0.404685	-0.138006	0.305528	0.00871196	0.537205	0.168265	0.890242	-0.625739	0.474045	-0.0889388	0.490314	-0.308776	0.455395	0.0664068	0.337415	0.0279209	0.307965	0.0442174	0.362217	-0.115113	0.479852	0.170522	0.292383	0.00460582	1.31538	-0.526863	0.3975	0.107452	0.582804	0.347484	0.618781	0.325676	0.37417	0.12839	0.39392	0.0955075	0.661058	0.386389
THBD	Target_DEG	3.16402	4.27547	3	133.667	0	0.358294	3.08681	2.88626	0.85219	-0.681088	0.665953	0.484736	1.53791	1.3248	0.174203	0.0392455	0.404022	-0.238161	0.660673	-0.346375	0.920829	0.799854	0.867195	-0.665007	1.89744	1.72442	1.05479	0.887214	1.31811	1.16903	0.490298	0.395958	3.81347	3.48441	4.32869	3.44473	0.351393	0.16253	0.142497	0.00334078	0.58928	0.372512	2.13805	1.8445	0.351355	0.189522	0.661825	0.480275
THBS1	Target_DEG+SA	3.30818	4.86488	15	88.5333	0.000825988	0.429058	1.60869	1.22673	0.65465	0.311572	2.0754	1.80341	3.529	3.16934	1.08292	0.759553	1.02325	0.625103	0.435863	0.112446	1.21414	0.866809	0.93049	0.644256	1.88979	1.62021	1.72324	1.36605	2.22465	1.85829	2.01018	1.59969	4.28443	3.72704	5.83996	4.52519	1.91557	1.69197	1.20982	0.977975	0.265332	0.0494753	2.42608	2.00434	3.54891	3.14934	0.431841	0.0792224
TIAM1	Target_DEG	3.48536	4.89648	10	132.1	6.24899e-05	0.450268	0.726431	0.237048	0.308435	0.0496461	1.05524	0.747452	1.52292	1.15312	1.03656	0.708744	0.802782	-0.400164	0.819482	0.560112	0.379624	0.118987	0.800877	-0.563472	0.691215	0.438981	0.526901	0.263993	0.724255	0.378534	0.629166	0.367975	1.17802	0.611184	1.4826	0.483958	0.177613	0.00293764	0.365892	0.130131	0.829052	0.640831	1.31537	1.02714	0.661132	0.412227	0.254391	0.0676444
TICAM1	Target_DEG	3.44921	4.69857	6	144.833	5.57954e-05	0.428815	0.879034	0.400462	0.830665	-0.558746	0.55309	0.111776	0.714316	0.376918	0.394885	0.0325675	0.854102	0.523745	0.330227	-0.0720631	0.360897	0.10588	0.435085	-0.0230505	0.54085	0.148616	0.654818	0.368774	0.519019	0.2157	0.491458	0.260353	1.53221	0.920015	2.07041	1.12331	0.374054	0.178189	0.422261	0.208815	0.955417	0.611625	1.07107	0.73236	0.851766	0.52991	0.718017	0.492278
TIMP1	Target_DEG+Verification	3.59634	4.91006	3	122.667	4.73992e-05	0.385911	0.642941	0.15331	0.627427	0.181695	0.527042	-0.146475	0.959243	0.508742	0.479898	-0.165797	1.03984	-0.719709	0.700865	0.476098	0.515318	-0.0767023	0.632313	0.257588	0.632319	0.213342	0.669366	0.446034	0.268306	-0.024947	2.34905	1.50913	2.57871	1.94871	2.80212	1.63202	1.22613	0.934048	1.16699	0.942805	0.819321	0.621999	1.85366	1.12917	1.33116	0.582061	1.0013	0.708088
TIMP2	Target_DEG	4.33931	5.77489	2	9	0	0.304962	1.65114	1.50921	0.438278	0.193608	0.865047	0.561287	1.50993	1.18725	0.851928	0.552027	0.342808	0.121455	0.928063	0.638514	1.23123	0.791021	0.652884	0.487931	0.96479	0.68007	1.13609	0.863919	0.716538	0.512888	0.721835	0.395656	2.07004	1.94421	3.10485	2.34074	0.681603	0.528452	0.864264	0.639917	0.901153	0.685286	1.55228	1.13767	1.66347	1.12535	0.320256	-0.0334999
TINAGL1	Not_Target_DEG	3.69444	5.49613	6	157.5	1.07537e-05	0.414701	0.642373	0.332997	0.422642	0.15968	1.21064	0.925634	1.05695	0.789254	1.07569	0.889944	0.379141	0.0662739	0.763706	-0.512419	0.557315	0.404219	0.609156	-0.377237	1.00031	0.785186	0.600327	0.392965	0.41105	0.187128	0.978327	0.771029	1.21191	0.678864	1.65821	0.588376	0.198231	-0.040561	0.750005	0.585686	0.323488	0.168042	1.26564	0.882226	1.12388	0.955956	0.664415	0.361059
TK1	Target_DEG	2.99946	4.41666	12	62.75	0.00436523	0.410423	0.562931	0.220389	0.361663	0.098606	0.508951	0.147614	0.394804	0.0968306	0.844879	0.567792	0.573022	-0.233332	0.465301	0.211554	0.292358	-0.0690247	0.38866	0.183249	0.26087	0.0342608	0.755044	0.493134	0.485246	-0.229422	0.331447	0.093228	0.940103	0.420577	1.49116	0.545881	0.56744	0.315518	0.674871	0.425423	0.643172	0.326977	0.597418	0.31399	0.286626	0.0118998	0.387992	0.156521
TLE3	Target_DEG	2.92162	4.52277	9	124	0.000279607	0.442623	2.12796	1.65609	0.6601	-0.427599	0.739663	0.393722	0.981995	0.480043	0.496933	0.0758714	0.492162	-0.146123	0.562751	-0.194669	0.612646	0.332351	0.825915	-0.565256	1.33434	0.947968	0.566781	0.166251	0.693234	0.444286	0.721605	0.425083	3.26881	2.74282	4.06442	2.95449	0.670638	0.416739	0.524835	0.298117	0.970932	0.638007	1.43974	1.10474	0.632124	0.251221	0.534818	0.319745
TLR2	Target_DEG	2.79324	4.53971	7	69.1429	0.000460037	0.394778	3.62054	2.65398	0.768504	-0.383907	2.26257	1.78934	1.98508	1.62876	0.599612	0.310218	0.396567	0.0642473	0.470607	0.202903	1.39507	1.02452	0.542064	0.207554	2.17026	1.69061	1.0902	0.715698	2.14862	1.70587	0.693624	0.480599	5.15043	3.60218	5.79512	4.18494	0.504784	0.126342	0.34213	0.105315	0.834888	0.364396	1.06526	0.687775	0.377354	0.0505216	0.691531	-0.369846
TLR4	Target_DEG	3.15482	4.63374	9	104.444	0.000157652	0.428571	3.9054	3.36057	1.5407	-1.24165	1.64509	1.30584	1.62389	1.37115	0.369388	-0.067728	0.328248	0.00695347	0.29356	-0.022905	1.79922	1.58271	1.06246	0.85626	2.83003	2.52574	1.79779	1.53719	2.30134	2.0407	0.23943	0.0304998	4.70847	3.90325	5.50941	4.54879	0.868942	0.633211	0.265075	-0.0902184	0.988117	0.688471	1.83612	1.55862	0.435813	0.150385	0.427781	-0.178855
TLR6	Target_DEG	2.33779	4.54494	3	82.3333	4.54299e-05	0.363112	3.86791	2.15556	0.913914	-0.545357	1.1517	0.376317	1.43103	0.657387	0.70714	-0.366159	0.159089	-0.053019	0.495495	0.0197184	1.18826	0.795975	0.448241	0.128809	1.53679	0.65602	0.534303	0.277551	1.40901	0.653799	0.533635	-0.280927	5.21748	3.16254	5.6114	3.36516	0.432371	-0.214288	0.209564	-0.108998	0.397727	0.152309	1.23416	0.770222	0.802881	0.728983	1.10144	-0.699167
TLR9	GWAS	1.27896	3.2928	6	67.3333	3.36024e-05	0.375932	0.824728	0.235977	0.90863	-0.685116	0.509213	-0.178215	0.317795	0.0650905	0.472345	0.203681	0.621298	0.359707	0.595578	-0.333743	0.346082	-0.165085	0.581088	-0.339818	0.419993	-0.170638	0.222214	0.0550992	0.335563	0.0249278	0.268928	0.12489	1.26154	0.65668	2.32435	1.54179	0.245661	0.0672456	0.185264	-0.0335088	0.349053	0.129194	0.464136	0.222178	0.315761	-0.0841888	0.930497	0.675302
TMC6	Target_DEG	2.98997	4.58497	2	120	2.34807e-06	0.360515	0.778489	0.264575	0.531218	-0.230738	0.786779	0.565647	0.726785	0.376104	0.826934	0.410168	0.662949	0.0096032	0.879999	-0.755948	0.587797	-0.112026	0.344693	-0.00738491	0.485494	0.250335	0.44415	0.13987	0.733065	0.30616	0.558057	-0.0876746	0.387006	0.164981	0.92846	0.487571	1.11537	0.430895	0.735026	0.361354	1.19208	0.5048	1.06659	0.525235	0.720648	0.217205	0.509269	-0.010463
TMCO6	Not_Target_DEG	-3.35123	5.65981	1	178	0	0.341927	0.527426	-0.314778	0.595299	-0.398341	0.548276	-0.413471	0.707049	-0.389255	0.879447	-0.572642	0.773099	-0.487336	0.494446	-0.345825	0.48427	-0.439004	0.633614	-0.501828	0.589019	-0.413979	0.938421	-0.86098	0.531124	-0.470232	0.525699	0.343004	0.350252	-0.00960384	0.550364	0.108614	0.415888	0.301773	0.487692	0.448396	0.232563	-0.0545671	0.247573	0.0186631	0.340441	-0.301938	0.62827	0.458987
TMEM128	Not_Target_DEG	-3.49082	5.24246	2	258.5	9.85082e-06	0.408649	0.648138	-0.439966	0.605334	0.330141	0.53459	-0.341907	0.602234	-0.393471	0.38581	-0.24965	0.972352	-0.646385	0.238653	-0.102279	0.304208	-0.278197	0.502603	-0.187547	0.482837	-0.309057	0.825817	-0.712286	0.703769	-0.505903	0.429489	-0.30224	1.03164	-0.691449	1.54973	-0.743084	0.23346	0.125222	0.178751	0.0277465	0.191018	-0.0744031	0.923814	-0.57379	0.178518	0.107345	0.298648	-0.133032
TMEM168	Not_Target_DEG	-2.968	5.44289	3	83	8.27264e-05	0.356268	1.02883	-0.657594	0.565559	0.307896	0.763799	0.168253	0.973183	-0.479209	0.740839	-0.369071	0.249079	0.0407998	0.518187	0.340476	0.395776	0.291176	0.481948	0.0154784	0.609526	-0.288524	0.52886	-0.0878964	0.293626	0.258073	1.9917	-0.713337	3.11017	-1.20089	3.25467	-2.21906	1.03533	-0.419425	0.650399	-0.404059	0.987838	-0.251818	2.12511	-0.931665	0.660866	-0.296869	0.71709	-0.467498
TMEM241	Not_Target_DEG	-3.47663	5.55423	1	22	0	0.279793	1.71444	-0.395688	0.94001	0.158979	1.58794	-0.650841	1.13311	-0.81084	1.55689	-0.987055	0.871889	-0.0725999	1.1555	-0.0424561	1.47365	-0.369123	2.0974	-0.257302	1.19174	-0.533966	0.822299	-0.516362	1.21841	-0.633427	1.22456	0.148806	1.05231	-0.450082	0.861206	-0.467922	0.869499	0.269501	0.727964	0.0645028	1.07763	0.0380895	1.23985	-0.322017	0.347839	-0.0598975	0.624889	-0.0749249
TMPO	Target_DEG+GWAS	-3.70261	5.27379	5	68	1.43894e-05	0.368421	0.746333	-0.426761	0.384134	0.106258	0.574954	-0.224618	0.242352	-0.00312299	0.569128	-0.262551	0.682445	-0.325417	0.559007	0.293213	0.41598	0.18276	0.910052	0.612017	0.298976	-0.0138646	0.45115	-0.0866626	0.715354	0.389534	0.670528	-0.488185	1.48335	-0.923151	2.35553	-1.56788	0.569928	-0.30567	0.724767	-0.426801	0.709723	-0.372789	0.864604	-0.605669	0.715764	-0.420205	0.61752	-0.37604
TNF	Drug-target+Verification	2.24646	3.78037	11	68.4545	0.000155214	0.401914	1.5643	0.976856	0.850787	-0.574815	0.69918	0.270923	0.619877	-0.198446	0.566877	-0.311241	0.324407	-0.0103961	0.313754	-0.0356064	0.46277	0.129107	0.552429	0.241012	0.366456	-0.0292997	0.533812	0.191231	0.729338	0.395276	0.555546	0.351886	1.81246	0.974762	2.65568	1.5518	0.397381	-0.165848	0.20895	0.0069867	0.664498	0.344937	1.1652	0.696247	0.442834	0.0923677	0.293275	0.0899894
TNFAIP3	Target_DEG	2.63055	4.22772	19	107.737	0.000931628	0.466379	1.77079	1.35332	0.481352	-0.196116	1.43027	1.03711	1.12815	0.74991	0.473274	0.111714	0.685542	-0.338991	0.408542	0.14635	0.607471	0.384214	1.17632	0.865612	1.07818	0.743343	0.903251	0.58787	0.801575	0.493721	0.399919	0.188868	2.15	1.598	3.76366	2.8276	0.315848	0.070367	0.502724	-0.285412	0.399537	-0.0731944	0.974831	0.643811	1.05435	0.78039	0.611464	-0.338425
TNFAIP6	Target_DEG	3.32373	4.99361	4	206.75	6.3632e-06	0.431753	3.75937	3.3353	0.946704	-0.734577	2.19041	1.82128	2.69437	2.30316	0.554568	0.122178	0.453353	0.0793892	0.877408	0.649665	2.56701	2.37881	0.324625	0.246599	2.99235	2.56582	1.66866	1.39075	1.38517	1.23433	1.75906	1.53896	5.6037	5.25769	6.18351	5.25229	0.145583	0.0026645	0.489506	-0.426764	0.512021	0.375255	1.3881	1.14386	0.791541	0.634736	0.156645	-0.0708707
TNFRSF10B	Target_DEG	2.85738	4.17937	9	162.889	8.60207e-05	0.446545	0.83509	0.35112	0.653812	0.366272	0.795591	0.571258	1.06507	0.773707	0.820713	0.526522	0.580137	-0.234021	0.288945	0.0665077	0.428747	0.262715	0.671768	0.383252	0.476423	0.239058	0.796331	0.565434	0.491538	0.283643	0.282914	-0.100951	1.21339	0.565468	1.05534	0.0518858	0.232048	-0.0348969	0.289683	-0.103573	0.425928	0.111967	0.327665	0.039759	0.349129	0.0765613	0.179335	-0.0273909
TNFRSF10C	Target_DEG	4.16283	5.37292	2	12.5	2.12075e-06	0.314345	5.68209	5.22557	1.10501	-0.765977	2.83654	2.68793	3.42835	3.14062	1.9752	1.2217	1.25491	0.628754	0.731359	-0.499801	3.68769	3.54148	1.4916	-1.09256	4.31618	4.06647	3.03161	2.95385	3.01938	2.97567	0.309136	0.104541	6.11525	5.36055	6.53178	5.44987	1.46129	1.22537	0.697962	0.548106	2.1167	1.40938	3.46644	3.36358	0.840957	0.279457	0.227199	-0.204547
TNFRSF1A	Target_DEG	3.07982	4.40019	27	103.889	0.00591308	0.463804	1.69312	1.26302	0.645463	-0.39152	0.858728	0.528432	1.01424	0.684994	0.335091	-0.0606112	0.782674	-0.433442	0.435641	-0.170315	0.548379	0.306734	0.38784	-0.0552183	0.947789	0.684409	0.691047	0.387226	1.02464	0.732841	0.417956	0.219212	2.37828	1.79592	2.88296	2.00212	0.555467	0.315024	0.492883	0.264226	0.903428	0.600703	1.20065	0.906304	0.465157	0.22539	0.424451	0.203159
TNFSF10	Connector	-1.04707	2.84559	10	117	0.00203931	0.446281	1.64409	-0.847049	0.942421	-0.63216	0.567169	0.0168829	1.00281	-0.351088	1.68153	-1.35055	0.888734	-0.614591	0.520956	-0.306515	0.619404	-0.163328	1.13454	0.711601	0.929756	-0.37556	0.493302	-0.0488151	0.575271	-0.0806318	0.57906	0.372491	1.15599	-0.236063	2.01803	-0.83076	0.486503	0.27351	0.479846	0.251572	1.22788	0.910212	0.57074	0.073262	0.812644	0.598786	0.244685	-0.0326135
TNFSF13B	Drug-target	2.84435	4.22379	2	144.5	1.32049e-05	0.370044	2.09828	1.83815	1.17331	-0.899494	0.571758	0.386078	1.05839	0.857034	0.538458	0.236516	1.0842	-0.599352	0.521125	-0.166987	1.30594	1.12732	1.60428	1.38641	1.75619	1.51088	1.21224	1.04522	1.01224	0.746309	0.388245	0.174104	4.51079	4.30986	4.2655	3.66762	0.611303	0.278631	0.40103	0.117604	1.48658	0.995036	1.35956	1.11174	0.606647	0.35537	0.432004	-0.111311
TNKS1BP1	Connector	1.64392	3.54171	7	185.143	0.000616763	0.446281	0.44761	0.133432	0.298838	0.020659	0.729256	0.407041	0.898751	0.656381	0.89946	0.68676	0.34379	-0.0224724	0.432378	0.184482	0.454365	0.246901	0.33067	0.103684	0.580838	0.28956	0.284168	0.0872625	0.523796	0.282853	0.536938	-0.257549	0.649542	-0.101022	1.57085	-0.624658	0.28424	-0.0072393	0.238649	0.00172426	0.358694	-0.0590461	0.448381	0.0670416	0.422352	-0.193005	0.485552	0.203193
TNNT1	Connector	0.694451	1.7755	3	55.6667	0.000154373	0.344891	0.597872	0.142803	0.518054	-0.260558	0.470251	0.115094	0.607673	0.261533	0.352338	0.12084	0.673205	0.245902	0.519125	-0.309023	0.648581	-0.353918	0.466192	-0.183314	0.362347	0.041531	0.412262	0.18305	0.907052	0.501856	0.367277	-0.140398	0.812916	0.338616	1.16903	0.363453	0.27665	-0.0855987	0.209348	-0.00457164	0.430718	-0.188038	0.475503	0.097883	0.347	-0.048025	0.283077	0.0393213
TNS3	Connector	1.87074	3.54006	5	201.8	4.16098e-05	0.442623	0.589603	0.194112	0.473405	0.119742	0.787993	0.570351	0.213899	-0.0689082	0.671322	0.399091	0.779225	-0.394099	0.72308	-0.555342	0.478819	-0.351442	0.699335	0.52077	0.430212	-0.189851	0.335436	-0.166132	0.251776	0.0841515	1.11421	0.907743	0.864331	0.348102	1.4738	0.55064	0.575955	0.416047	0.18543	0.0516067	0.44291	0.267456	0.701927	0.362621	0.449573	0.196555	0.216228	0.00787345
TP53	TF	-0.324257	1.73308	168	199.345	0.0489797	0.54116	0.537227	-0.139016	0.639665	0.366742	0.615056	0.253085	0.522708	0.195359	0.619429	0.334504	0.803195	-0.469843	0.418964	0.118748	0.303729	0.0668064	0.608548	0.334407	0.326519	-0.0514475	0.732819	-0.436776	0.467442	-0.176339	0.632682	0.378309	0.968078	-0.384129	2.52728	-1.49657	0.361844	0.118449	0.446616	0.221033	0.439419	0.129569	0.571841	-0.23525	0.421896	0.151495	0.488767	-0.234714
TPM4	Target_DEG	3.03437	4.25189	11	154	6.22208e-05	0.451883	0.525637	0.210985	0.363438	0.13011	0.895069	0.607698	0.716088	0.372294	0.414447	0.120325	0.549891	0.228588	0.783269	0.520457	0.590707	0.353973	0.34625	0.0613508	0.947138	0.695577	0.875235	0.594841	0.465405	0.205423	0.507883	-0.261963	0.699271	0.225396	1.17511	0.373945	0.447403	-0.238725	0.400719	-0.197665	0.290474	0.033546	0.579623	0.338079	0.580905	0.311971	0.405477	-0.221553
TRAF6	Connector	-2.1073	3.50242	32	77.2812	0.00144027	0.437247	0.519061	-0.126348	0.263605	-0.0159779	0.360694	-0.0519916	0.671285	-0.357648	0.568158	-0.298464	0.629856	-0.290926	0.353358	-0.0940213	0.428566	-0.187585	0.584864	0.261266	0.43741	-0.195278	0.497322	-0.24266	0.608814	-0.344785	0.365848	0.117551	0.63117	-0.0324044	1.46199	-0.500815	0.273382	-0.0295562	0.273814	0.0621572	0.586962	0.289656	0.717315	-0.40893	0.308848	0.0738886	0.427852	-0.188505
TRDMT1	Connector	-2.9222	4.42051	8	108.5	0.000152766	0.406233	0.616996	-0.31093	0.668562	0.346207	0.485045	-0.242253	0.230291	-0.0148332	0.484351	-0.255391	0.714909	-0.426879	0.601232	-0.405008	0.248348	0.0414876	0.532676	-0.262133	0.608541	-0.40334	0.982077	-0.697022	1.00038	-0.724602	0.451751	-0.265421	0.767342	-0.311928	1.13267	-0.258619	0.50413	-0.228428	0.50594	-0.31983	0.827609	-0.551793	0.84898	-0.537213	0.304094	-0.0983234	0.541285	-0.315242
TREM1	Not_Target_DEG	4.36801	6.37137	2	174	6.82388e-05	0.385125	6.06208	4.64013	2.29822	-1.87453	3.07791	2.47889	4.28969	3.41389	2.5073	1.98179	1.94661	1.52507	0.722882	0.456324	3.68462	3.11327	1.16556	-0.904318	4.49369	3.39377	2.99549	2.47223	3.99912	3.36403	1.27582	1.02068	6.83264	5.23901	7.21902	5.55121	1.64748	1.36614	0.814971	0.371581	2.19254	1.59928	4.27948	3.60105	0.930039	0.528768	0.116666	-0.0660134
TRIB1	Target_DEG	3.20504	4.20329	3	164	5.93569e-06	0.399788	2.41821	1.8258	1.11455	-0.790245	0.678871	0.549818	0.931516	0.659793	0.559375	0.179583	0.779841	-0.499818	0.723051	-0.571286	0.81591	0.633242	0.728218	-0.44551	1.18344	1.04726	0.553648	0.356108	1.24189	0.968567	0.522447	0.377999	3.49654	2.88357	4.13333	3.31924	0.644416	0.395024	0.287854	0.0863836	0.695897	0.645019	1.74348	1.48306	0.463616	0.315785	0.571348	0.18965
TRIM2	Connector	-2.22844	3.67763	6	143.833	0.000140317	0.434733	0.974546	-0.540834	0.646019	0.416413	0.55072	-0.249914	0.640924	-0.330306	0.363536	0.0910057	0.543197	-0.184477	0.408345	-0.146485	0.237621	-0.0224038	0.266424	-0.0465479	0.477972	-0.211359	0.591911	-0.278797	0.571389	-0.392956	0.396184	-0.177296	2.14579	-1.53318	2.75884	-1.73752	0.350887	-0.130831	0.191299	-0.0109449	0.453306	-0.146354	0.746491	-0.447169	0.304583	-0.0465525	0.229238	-0.0159894
TRIM23	Connector	-1.28268	2.59163	13	78.6923	0.000542979	0.432	0.573593	0.184685	0.701935	0.43533	1.21565	0.767751	0.378844	0.0287184	0.815243	-0.503885	0.476806	-0.12444	0.738254	0.395329	0.465554	0.244759	0.466304	0.230996	0.499075	-0.200008	0.454397	-0.145918	0.423251	0.0908569	0.793262	-0.553638	0.851632	-0.343592	1.35126	-0.491365	0.72453	-0.459688	0.692937	-0.468783	0.568535	-0.18399	0.64115	-0.383941	0.302494	-0.0122257	0.566417	-0.32383
TRIM27	Connector	-1.95213	3.3224	17	71.3529	0.000644692	0.420467	0.619375	0.263053	0.399097	0.125292	0.478023	-0.147367	0.497798	-0.203879	0.621399	-0.321787	0.437292	-0.110318	0.67058	0.36258	0.323448	0.135645	0.45334	-0.188152	0.372652	-0.130625	0.610287	-0.328135	0.332171	0.0604264	0.392348	0.156088	0.50836	-0.029833	1.1985	-0.286447	0.448013	-0.207948	0.324163	-0.101799	0.354733	-0.028524	0.699126	-0.398058	0.278795	-0.0265683	0.296221	-0.0649617
TRIO	Connector	2.0973	3.51206	5	173.4	8.42983e-05	0.433984	0.590453	0.184297	0.332066	-0.0746642	0.849717	0.61928	0.350859	0.13949	0.325095	0.0366967	0.847935	-0.512486	0.398606	0.10358	0.592551	0.386139	0.317698	0.163384	0.469481	0.220781	0.849748	0.613932	0.196901	0.0649367	0.297625	-0.0763649	0.839113	-0.221497	2.36462	-1.14771	0.632299	-0.39492	0.246591	-0.108259	0.311617	-0.0820017	0.348497	0.00477371	0.649007	0.378703	0.52676	-0.387
TSC22D1	Connector	-0.784354	2.11715	11	132	0.00143611	0.448133	0.885943	-0.569299	0.480369	0.231905	0.493291	0.155978	0.321649	-0.000396867	0.473937	-0.192522	0.319538	0.01878	0.413102	0.175545	0.184513	0.0217842	0.371471	-0.11969	0.536592	-0.305375	0.603282	-0.36207	0.359727	-0.128863	0.422811	0.217509	1.42419	-0.891563	3.42122	-2.40417	0.518325	0.319725	0.733449	0.539274	0.739666	0.480863	0.312193	0.0327616	0.413543	0.153239	0.380189	0.180944
TSNAX	Target_DEG	-3.28334	4.3807	2	209.5	3.60602e-06	0.391913	0.374775	0.0295189	1.02882	0.770508	0.321889	-0.0685549	0.188793	-2.70812e-05	0.420263	-0.107597	0.477308	-0.155502	0.542137	0.219994	0.49169	0.249468	0.874742	0.551456	0.322714	-0.0919074	0.452661	0.243697	0.38664	0.177771	0.617584	-0.372468	0.795439	-0.37114	1.48331	-0.67806	0.649468	-0.460288	0.525001	-0.322282	0.446975	-0.231761	1.29363	-0.995983	0.746534	-0.488934	0.600092	-0.380761
TUBB	Connector	-0.0752102	1.5387	37	94.4324	0.00185448	0.451613	1.06348	-0.656025	0.727404	-0.453184	0.960002	-0.607974	0.924561	-0.625686	0.715619	-0.445914	1.02052	-0.684973	0.780526	-0.519427	0.492123	-0.262171	0.31188	0.0264724	0.591542	-0.324654	0.795336	-0.482386	0.918837	-0.655903	1.33643	1.06463	0.998939	0.375103	1.63881	-0.61295	0.827479	0.593887	1.13595	0.912966	0.843247	0.547356	0.781008	0.444634	1.17385	0.909652	0.82433	0.568629
TUBB3	Connector	1.46283	2.86173	4	30.25	3.55785e-05	0.332308	0.91358	-0.382626	0.448628	-0.179907	0.641287	-0.187033	0.476748	-0.0764243	0.257682	0.018135	0.73289	0.283621	0.719571	-0.405233	0.611945	-0.281603	0.769006	-0.558714	0.614517	0.257731	0.628505	0.283688	0.392223	-0.0123927	0.41368	0.128203	1.24312	0.571656	1.88875	0.758427	0.280685	0.0455912	0.464669	0.199843	0.374102	-0.0641721	0.774492	0.456847	0.406564	0.166333	0.629001	0.380422
TUBGCP3	Connector	-2.38812	3.69092	11	61.8182	0.000153685	0.401487	0.701278	-0.329999	0.419334	0.107928	0.55782	0.19207	1.0598	-0.741526	0.505866	-0.233162	0.713243	-0.397026	0.3672	-0.0343478	0.442103	-0.231399	0.292587	0.0228154	0.3871	-0.120283	0.710438	-0.409995	0.551449	-0.295106	0.420191	-0.168666	1.0813	-0.547378	1.92719	-0.869625	0.315659	0.068335	0.32457	0.0934137	0.641374	0.317251	0.704904	-0.382554	0.418699	-0.166685	0.352873	0.138672
TYROBP	Target_DEG	3.67503	5.69639	4	93.5	0.00015023	0.378947	3.7542	2.6315	1.27493	-0.808686	1.74919	1.05376	2.36483	1.50589	0.819812	0.233571	0.94746	-0.300878	0.460055	-0.238938	1.68626	1.00948	1.04869	0.502631	2.40688	1.63591	1.33297	0.775066	1.9541	1.21596	0.772445	0.361613	4.24199	3.10184	4.33918	2.98319	0.893665	0.432703	1.16356	0.861819	1.54454	0.946256	2.11882	1.24783	0.683275	0.30789	0.346085	0.025224
UBC	Connector	0.331693	1.76734	340	362	0.193852	0.6212	0.622181	0.212412	0.312707	0.0387083	0.502289	0.14429	0.583081	-0.245701	1.11336	-0.817442	0.89342	-0.542187	0.589447	0.294178	0.374593	0.133225	0.301223	-0.0198589	0.848773	-0.563932	0.576938	-0.271463	0.343321	-0.0542385	0.399181	-0.148683	0.665422	0.0854244	1.37486	0.352446	0.373363	-0.129964	0.252082	0.0249611	0.543002	0.240267	0.442309	0.10903	0.753934	0.494654	0.32946	0.0760817
UBD	Connector	0.824323	2.26357	26	62.2308	0.00143854	0.426877	0.488867	-0.107728	0.390029	-0.125928	0.408463	-0.0899559	1.04646	0.732237	0.527773	-0.223115	0.539403	0.187064	0.586647	0.326778	0.51888	0.280091	2.22002	1.94931	0.8261	-0.543419	1.27059	0.967941	0.43942	-0.166975	0.894185	0.654024	0.630853	-0.0946308	1.08629	-0.0433027	0.504467	-0.267696	0.481446	-0.247577	0.993632	-0.72064	0.323949	-0.010226	1.03399	0.782703	0.797793	-0.532066
UBE2C	Target_DEG	2.9291	4.29424	6	101.667	0.000858386	0.405579	1.65096	1.16418	0.591396	0.28087	0.518347	0.164512	0.794453	0.43674	0.84218	0.532456	0.458094	-0.0924105	0.726617	0.479081	0.552094	0.262229	0.545226	0.297429	0.960314	0.643125	0.696795	0.359878	0.33882	-0.0197456	0.207794	-0.000100805	0.942475	0.37414	1.73104	0.842029	0.279406	0.0202068	0.50657	-0.318151	0.798675	-0.449284	0.833732	0.479078	0.436448	-0.190651	0.32515	-0.134883
UBE2I	Connector	2.02189	3.42436	33	96.3939	0.00245491	0.469565	0.418461	0.00210478	0.404811	0.165241	0.537199	0.20485	0.414729	0.0921353	0.517174	0.232903	0.739291	-0.409323	0.392947	-0.131268	0.290585	-0.0559981	0.343406	0.0543044	0.553	-0.289703	0.541319	0.253519	0.367425	0.0785924	0.485927	0.239293	0.68989	0.130208	0.975256	-0.0778391	0.520091	0.299468	0.559565	0.352548	0.716835	0.409832	0.566915	0.264987	0.467253	0.237141	0.359069	0.118368
UBE3A	Target_DEG	-2.8136	4.09004	14	78.8571	0.000293296	0.412214	0.440033	-0.151593	0.77592	0.519594	0.507369	0.196548	0.451367	0.227441	0.457165	0.160403	0.36827	0.066487	0.831007	0.643925	0.401735	0.229286	0.649865	0.399237	0.277434	0.0374709	0.568656	-0.304888	0.659017	0.433295	0.80636	-0.630667	1.73643	-1.34095	2.9929	-2.09307	0.596429	-0.393974	0.58756	-0.429243	0.382924	-0.153769	1.02093	-0.781481	0.638756	-0.444274	0.88531	-0.681099
UCHL5	Connector	-2.05398	3.50974	13	75.6923	0.000336804	0.4	1.04602	-0.554646	0.612834	0.343503	0.714092	0.395309	0.813725	-0.484808	0.712341	-0.369747	0.611042	-0.220981	0.775915	0.327936	0.66672	0.424979	0.429222	0.172376	0.383605	0.0537963	0.690912	-0.307286	0.472005	0.192962	0.627733	-0.327992	1.23647	-0.724173	2.41596	-1.31054	0.495461	-0.171691	0.468403	-0.194744	0.643447	0.335805	1.12238	-0.709911	0.472724	0.131807	0.700659	-0.451341
UGDH	Connector	-2.26899	3.54919	5	102.8	3.9482e-05	0.399577	0.925442	-0.555067	0.467861	0.176049	2.01228	-1.74634	0.704393	-0.475375	0.892239	-0.582892	0.563461	-0.255619	0.663285	-0.257027	0.728301	-0.463168	0.392726	0.115488	0.695141	-0.492529	0.752466	-0.485429	0.41626	-0.181935	0.341634	0.129191	1.37917	-0.980277	3.45685	-2.73235	0.169916	0.0019957	0.458686	-0.225735	0.919628	-0.602875	0.432061	-0.224552	0.544566	0.306257	0.593964	-0.329174
UGT8	Not_Target_DEG	-3.6328	5.27821	2	83	0	0.341463	0.913711	-0.484251	0.615672	0.425392	1.01244	-0.457284	0.67437	-0.26378	0.504271	-0.394628	0.785837	-0.468872	0.171741	0.15168	0.39937	-0.123787	0.609758	-0.462455	0.568609	-0.373824	0.773274	-0.34065	0.690759	-0.399453	0.742327	-0.580548	1.23863	-0.698718	2.1267	-0.432181	0.343918	0.281728	0.529677	-0.465491	0.427102	-0.344626	0.933404	-0.7287	0.758776	-0.63301	0.34446	0.335615
UNC13D	Target_DEG+SA	3.01353	5.15881	5	116.4	3.64694e-05	0.408207	2.57336	2.08501	0.6358	-0.319036	0.590786	0.298821	1.26956	0.904621	0.786208	0.523877	0.47689	0.0339339	0.318985	-0.105413	0.691307	0.410175	0.406246	0.00556201	0.962047	0.679004	0.72701	0.438689	0.816934	0.414294	0.526671	0.157394	2.29804	1.82263	3.9106	2.96057	0.360946	0.0332688	0.417094	0.054579	0.552285	0.177148	1.57473	1.04728	0.386399	0.119191	0.502395	-0.0557172
UPRT	Not_Target_DEG	-2.24746	5.47825	1	7	0	0.283358	1.71635	-0.492262	0.608244	0.525603	0.53027	-0.0105103	0.828302	0.0895907	1.19973	-0.378818	0.521903	-0.134239	0.297815	0.21434	0.356133	0.26195	0.647683	0.305721	0.427908	4.2921e-05	0.348215	-0.00189349	0.337371	0.327806	0.925375	-0.533967	2.03963	-1.20721	4.79342	-2.44252	0.256592	-0.0568685	0.130178	-0.122904	0.769887	0.289579	2.13993	-0.918801	0.158728	-0.104582	0.905047	-0.526149
URB1-AS1	Not_Target_DEG	-4.49359	6.77374	1	17	0	0.302038	0.582396	-0.498788	0.564621	0.120724	0.675758	-0.645091	0.47078	-0.3402	0.584225	-0.313631	0.0819547	-0.0725089	0.567634	-0.295252	0.622021	-0.0926018	1.00149	-0.219198	0.596776	-0.565248	0.507764	-0.472606	1.29862	-0.649837	0.677198	-0.297255	1.53768	-0.723235	2.90984	-0.485324	0.591038	-0.179404	0.767808	-0.206269	0.430266	-0.17907	1.22231	-0.314833	0.267362	-0.142055	0.996742	-0.154049
USF2	Target_DEG	2.92212	4.58888	4	56.75	3.80061e-07	0.34348	0.94622	0.18371	0.458918	-0.154702	0.988827	0.559468	0.602388	0.0841021	0.51298	0.292263	0.3995	-0.0434468	0.263147	0.0876085	0.524838	0.0831034	0.511963	0.280993	0.830591	0.339053	0.736855	0.303621	0.726599	0.252381	0.142201	-0.0400327	1.14932	0.337784	1.67726	0.38284	0.332545	0.0759529	0.237597	0.0605202	0.595324	0.201995	0.844533	0.369948	0.412869	-0.0968714	0.360129	0.131406
UTRN	Target_DEG	-2.62704	4.1725	8	159.25	0.000171223	0.441847	0.536922	0.127232	0.720339	0.489182	0.987111	-0.685114	0.681087	-0.407223	0.58185	-0.335186	0.668383	0.362644	0.237621	0.00793634	0.204484	-0.0244823	0.725013	0.480806	0.63989	-0.339053	0.600291	-0.34535	0.702544	-0.457048	0.237544	-0.0191209	0.995305	-0.339173	1.78831	-0.784137	0.606355	-0.413855	0.472065	-0.276902	0.963045	-0.737368	0.77683	-0.485812	0.502769	-0.257136	0.489509	-0.28404
UXT	Target_DEG	-2.59657	4.24134	8	119.75	0.000173415	0.432494	1.32963	-0.961228	0.394353	-0.142559	1.25776	-1.00417	1.27376	-0.912917	0.982533	-0.619012	1.38195	-0.956881	0.784462	-0.523212	0.956239	-0.670742	0.983952	-0.686269	1.04626	-0.786333	1.24878	-0.921304	0.831961	-0.587035	0.846119	0.595923	0.462528	-0.102986	2.1102	-1.17845	0.729347	0.430342	0.753553	0.553842	0.799837	0.484229	0.427341	-0.0880129	0.854619	0.608338	0.629342	0.314525
VAPA	Not_Target_DEG	-4.69263	6.05769	9	95.8889	7.20511e-05	0.419069	0.68768	-0.304223	0.308129	-0.0688764	0.817675	-0.445731	0.946278	-0.558437	0.885614	-0.477736	0.624747	-0.200794	0.597023	-0.203749	0.361839	0.00822747	0.413443	-0.111591	0.734368	-0.396912	0.788544	-0.416248	0.48689	-0.108576	0.613732	-0.325262	0.589124	-0.0970475	1.05702	-0.120494	0.283698	-0.0530632	0.360273	-0.0990573	0.381955	-0.0303816	0.965725	-0.655326	0.410506	-0.0751763	0.788753	-0.49981
VASP	Target_DEG	2.8995	4.50669	19	104.579	0.00102169	0.465231	1.59831	1.06682	0.844764	-0.519647	0.7953	0.410184	0.790827	0.402497	0.423447	0.130027	0.434061	-0.0783322	0.355999	0.088126	0.844341	0.53365	0.384842	0.0947838	0.885683	0.541162	0.902685	0.610581	0.861964	0.51262	0.451904	-0.119665	2.35444	1.70976	3.34219	2.10094	0.456139	0.175179	0.337146	-0.0443914	0.416111	0.111914	0.896574	0.481517	0.374238	0.0223504	0.38452	0.0601288
VAV1	Diamond	1.37892	2.94151	27	81.2593	0.000753397	0.439791	1.56545	0.903469	0.353519	0.0873389	0.776267	0.368188	0.577077	0.163336	0.797618	-0.452492	1.04589	-0.704437	1.01193	-0.787967	0.480231	0.204019	0.385599	-0.0322801	0.573143	0.194579	0.616404	-0.304094	0.540942	0.176031	0.420943	-0.138295	2.40154	1.55825	3.11735	1.92047	0.246443	-0.0286923	0.241362	-0.0297979	0.716821	0.393027	0.402537	0.021311	0.626184	0.346902	0.514668	-0.241508
VCL	Connector	0.0360216	1.53376	17	82.0588	0.00049851	0.428329	0.495681	-0.13436	0.662708	0.397811	0.568578	0.182236	0.358825	-0.00563641	0.329131	-0.0499283	0.806164	-0.52392	0.471366	-0.118498	0.395403	-0.114227	0.426195	0.132021	0.3774	0.116975	0.411309	-0.137294	0.469198	-0.152973	0.515625	0.19604	0.575	-0.0729732	1.42928	-0.37751	0.307507	0.0590376	0.599419	0.329263	0.660072	0.348739	0.490329	0.127998	0.532757	0.218984	0.442245	0.163106
VCP	Connector	0.0841258	1.49063	44	88.0455	0.00329633	0.452153	0.422213	0.0847655	0.35796	0.106644	0.411949	0.0864983	0.569645	0.291395	0.540681	0.250094	0.396836	-0.0717331	0.64694	0.376287	0.55794	0.349396	0.673006	0.392296	0.481903	0.235523	0.425583	0.142469	0.79131	0.533662	0.383782	-0.135226	0.871373	-0.374398	1.88	-0.897211	0.409163	-0.165953	0.466717	-0.242569	0.307918	-0.0282898	0.565667	-0.24111	0.332008	-0.0754049	0.55202	-0.2949
VDR	Target_DEG	2.73555	4.12711	26	112.577	0.000590394	0.473388	1.0821	0.587248	0.390356	-0.0891011	0.808635	0.432332	0.9505	0.622653	0.722365	0.414961	0.565283	-0.153796	0.296813	-0.0130973	0.536675	-0.231906	0.609653	-0.276968	0.515888	0.193228	0.418841	-0.0939148	0.432438	0.0702531	0.732102	0.495481	2.48893	1.91328	3.40286	2.32957	0.798686	0.536813	0.610012	0.365526	1.22726	0.906109	1.19474	0.806028	0.851187	0.580627	0.647941	0.366396
VEGFA	Target_DEG	3.30244	4.70637	5	151.2	9.74707e-06	0.42117	0.619219	0.233307	0.861035	-0.50822	0.955047	0.490437	1.46836	1.20711	0.884941	0.586517	0.717951	-0.394904	0.438532	0.114945	0.521889	-0.281959	0.463932	0.219596	0.263852	0.0241485	0.998127	0.74754	0.403389	-0.143625	0.63817	0.305052	1.95979	1.39567	2.46441	1.41371	1.11539	0.891176	0.473397	-0.161841	1.13037	0.680035	1.46136	1.14946	1.29652	0.85326	0.535296	0.219625
VIM	Target_DEG	3.51209	4.8913	28	102.893	0.000810101	0.457627	1.35423	0.97721	0.285232	0.0474716	0.748071	0.447421	0.948763	0.621977	0.938745	0.648928	0.843822	-0.497798	1.05444	-0.765652	0.716057	0.488711	0.866617	0.572927	0.471678	0.214993	0.487993	0.188797	0.599793	0.342478	1.07258	0.860581	2.9733	2.44208	3.69748	2.77526	0.712981	0.487571	0.665756	0.472369	0.803536	0.544578	1.45304	1.14825	1.40046	1.17054	0.241601	0.0222377
VNN2	Not_Target_DEG	2.92235	5.23093	1	178	0	0.341927	3.5668	3.35415	0.625318	-0.428359	1.56326	1.42845	2.09321	1.77541	0.533538	0.226733	0.839004	0.553241	1.13988	-0.99126	2.38886	2.3436	0.182869	0.0510834	2.2975	2.12246	1.31422	1.23678	1.71826	1.65736	0.946168	-0.763472	4.35316	4.01251	4.01192	3.57017	0.68653	-0.572415	0.0940284	0.0547325	0.215989	-0.0379935	1.57388	1.34497	0.405752	0.36725	1.61887	-1.44959
VPS37B	Connector	2.42076	3.99578	10	143.7	0.000294137	0.452424	1.17734	0.77614	0.497153	0.218177	0.739235	0.563243	1.32719	1.03044	0.765003	0.443038	0.321344	0.0149357	0.796792	0.569688	0.865276	0.668777	0.753357	0.528342	0.886677	0.615963	1.02491	0.772957	1.04175	0.820254	0.486684	-0.321821	0.688692	0.175848	1.83622	0.839615	0.39368	-0.180484	0.601352	-0.409658	0.405722	-0.176537	0.363815	0.065471	0.285385	-0.0488189	0.543278	-0.348278
VRK1	Not_Target_DEG	-3.98582	5.25041	12	105.083	0.000108468	0.434983	0.565408	-0.0827222	0.785915	0.499245	0.356358	-0.00331138	1.09105	-0.637077	0.652368	-0.267692	0.617415	0.298514	0.463579	-0.128256	0.475835	0.190947	0.73698	0.382598	0.532525	0.170192	1.12503	-0.668292	0.760852	0.397277	0.756184	-0.492815	1.08924	-0.434924	1.31911	-0.266361	0.914619	-0.689766	0.924983	-0.687206	0.837107	-0.663556	1.35529	-1.1238	0.73633	-0.44806	1.17058	-0.951651
VWF	SA	1.82942	3.38352	9	86.3333	0.000442083	0.42117	0.597525	0.246718	0.351617	-0.036643	1.22474	1.00145	1.05163	0.74872	1.01317	0.643688	0.371114	-0.053797	1.26472	1.05073	0.302041	-0.0400127	0.885548	-0.603366	0.393962	0.117042	0.776675	0.472607	0.337487	-0.094349	0.612465	-0.292529	0.559464	0.157282	1.9626	0.990689	0.237193	-0.0591543	0.607031	-0.359769	0.249983	0.0477781	0.748999	0.490495	0.733475	-0.30686	0.36159	0.0914378
WAS	Connector	2.18529	3.7635	22	86.6364	0.0019854	0.452966	2.66588	2.00299	0.767556	-0.48953	1.05278	0.73464	1.03236	0.657981	0.308718	-0.037462	0.417113	0.115934	0.354667	0.0839583	0.647546	0.352469	0.443842	0.140603	1.13748	0.782233	0.775362	0.503905	1.14468	0.776273	0.533063	-0.280008	3.77164	2.87061	5.11058	3.81862	0.342056	0.115613	0.50629	-0.305764	0.475158	0.165561	1.3826	1.00086	0.832817	-0.551516	0.504314	-0.258972
WDR76	Target_DEG	-3.18987	4.68775	2	44	2.42134e-06	0.330275	0.681164	-0.614394	0.306291	-0.0584427	0.610882	-0.546607	0.458894	-0.320149	1.14377	-0.891581	0.536714	-0.471775	0.55416	-0.287385	0.653691	-0.571692	0.398128	-0.244396	0.981191	-0.765991	0.768697	-0.632814	0.635623	-0.581961	0.599118	0.274465	0.222151	-0.0963298	0.463645	-0.129451	0.631592	0.352915	0.475095	0.292062	0.296079	-0.0616053	0.337718	-0.0714131	0.347393	0.143487	0.51139	0.0372729
WDYHV1	Connector	-2.0773	3.4745	3	14.6667	7.16425e-06	0.323353	0.534027	0.129946	0.34157	0.0783989	0.610614	0.288336	0.292544	0.0320714	0.317788	-0.0718779	0.515194	0.139858	0.383697	-0.07292	0.379353	0.159603	0.44299	0.259499	0.47404	-0.230324	1.03546	-0.755781	0.332069	-0.0693012	0.712793	-0.515636	1.24277	-0.747675	2.64292	-1.52376	0.39895	-0.191685	0.642161	-0.408711	0.436937	-0.165952	0.666949	-0.334882	0.835789	-0.605557	0.471793	-0.234855
WNK4	Connector	1.81074	3.36994	9	135.111	0.000217683	0.443142	0.453151	0.0746294	0.415863	-0.175387	0.874562	0.512413	0.371293	0.0161979	0.339787	0.0250982	1.01256	0.638713	0.682014	0.478016	0.316865	-0.0545667	0.411743	-0.192092	0.68107	0.398476	0.747648	0.396928	0.702943	0.393419	0.454768	0.238355	0.839613	0.382825	1.85698	0.927197	0.653378	0.325496	0.568976	0.321345	0.549423	-0.19653	0.670465	0.346986	0.366748	0.0951646	0.696127	0.393306
WT1	Connector	0.935621	2.36821	28	66.4643	0.00146628	0.425436	0.635817	-0.136565	0.554007	-0.253	0.492788	0.0540899	0.519912	0.130103	0.571117	0.234311	0.551178	0.194675	0.68911	0.3501	0.291346	-0.00465731	0.32701	0.0219564	0.470907	0.129186	0.855992	0.528791	0.955952	0.629111	0.302565	-0.0417169	1.07798	0.425275	2.1927	1.09685	0.516052	-0.257997	0.2447	-0.00871273	0.370262	-0.031491	0.516912	0.182245	0.679539	-0.389849	0.751156	0.477323
WWC1	GWAS	0.113838	1.28006	9	131.111	9.27893e-05	0.426396	0.336654	0.0752173	0.277929	-0.0593194	0.4997	-0.282007	0.514319	-0.268676	0.373601	0.0984903	0.471449	-0.120655	0.441477	-0.192184	0.294629	-0.131959	0.209063	-0.0307186	0.319073	-0.0916151	0.287906	-0.0523031	0.532027	-0.325336	0.238689	-0.0832578	0.941901	-0.455152	1.93431	-1.08407	0.240965	-0.0723361	0.262809	0.123262	0.273376	-0.0788237	0.487627	0.229309	0.431267	0.231212	0.280524	0.055387
WWOX	Connector	-1.20365	2.42305	17	78.4118	0.00185626	0.432247	0.720535	-0.423199	0.407945	0.116803	0.370275	-0.0485968	0.365965	-0.095059	0.365456	0.11428	0.432293	0.13472	0.897248	0.585668	0.220426	0.00676508	0.422354	-0.160929	0.51031	-0.284493	0.26674	-0.0118873	0.411321	-0.162036	0.27198	-0.0225887	0.858406	-0.382232	1.39624	-0.339218	0.321905	0.0574265	0.268096	-0.0456594	0.321606	0.0415421	0.440645	-0.12598	0.338296	-0.0889009	0.296679	-0.0371461
XPO1	Connector	-0.891898	2.28926	18	68.5556	0.000601382	0.42117	0.386881	0.00780541	0.551493	0.25989	0.435212	0.147673	0.502155	0.213696	0.292699	-0.0472051	0.379791	0.0731206	0.58842	0.30163	0.584648	0.31465	1.16569	0.892435	0.509206	0.257726	0.472655	0.20345	0.557006	0.291801	0.417343	-0.135301	1.27797	-0.704575	2.72846	-1.60854	0.71678	-0.459008	0.83954	-0.569956	0.528668	-0.236906	0.530367	-0.171674	0.382812	-0.126558	1.11183	-0.810986
XPO5	Connector	-0.858902	2.1033	4	37	2.35906e-05	0.336299	0.845044	-0.470411	0.521238	-0.218206	0.673554	0.41967	0.506685	-0.290404	0.586188	-0.268925	0.753751	-0.421394	0.347545	0.0621575	0.29126	-0.0443353	0.369982	-0.106259	0.488524	-0.242333	0.495726	-0.2259	0.561813	-0.299781	0.250933	-0.0118487	1.39337	-0.730662	2.93998	-1.81212	0.434739	0.191196	0.212634	-0.0152321	0.453882	0.192461	0.521279	-0.232059	0.349968	0.142642	0.236141	-0.0094307
YWHAB	Connector	-1.97903	3.27709	31	81.129	0.000854685	0.444444	0.697731	-0.306219	0.359116	-0.117605	0.911342	-0.570527	0.691295	-0.400965	0.781042	-0.522799	0.778776	-0.45774	0.449797	-0.18229	0.298021	-0.0631941	0.352512	-0.133557	0.640135	-0.390806	0.711698	-0.436382	0.476876	-0.205231	0.404659	0.169157	0.811477	0.239342	1.14729	-0.17828	0.560075	0.325007	0.589057	0.39165	0.721206	0.463439	0.304454	-0.0121815	0.740935	0.475531	0.461097	0.24152
YWHAE	Connector	-1.16876	2.48875	20	68.25	0.000370607	0.412664	0.75792	-0.293861	0.372402	0.0742288	1.07614	-0.716356	0.800919	-0.484564	0.301801	-0.0469947	0.588214	-0.219666	0.713655	-0.410165	0.450351	-0.195396	0.539428	-0.248732	0.654429	-0.353911	0.73964	-0.440348	0.800008	-0.484259	0.500081	0.20204	1.27079	-0.665826	2.91029	-1.8091	0.384532	0.120743	0.506264	0.256063	0.349946	-0.0754268	0.583073	0.24871	0.447961	0.132278	0.336841	-0.0825994
YWHAH	Connector	-0.309725	1.69693	26	81.6538	0.00076976	0.445755	0.657437	0.203754	0.444057	0.147348	0.762696	-0.422383	0.81953	-0.50285	0.256394	-0.00292971	0.332045	-0.00260711	0.347158	-0.0645657	0.359133	0.109963	0.368471	0.128853	0.443925	0.17776	0.301836	-0.0184042	0.350987	-0.0607642	0.414109	0.168718	0.780458	-0.174606	1.9059	-0.909958	0.307746	-0.0557261	0.278685	-0.0695047	0.440451	-0.147304	0.418804	-0.0671993	0.418859	0.137201	0.41757	-0.169447
YWHAZ	Connector	-1.46246	2.85817	50	113.62	0.00422569	0.488688	0.972271	-0.528376	0.294312	0.00104726	0.527293	-0.185545	0.659429	-0.311682	0.427989	0.155839	0.912809	-0.564239	0.353758	0.0689736	0.280661	-0.00289497	0.42788	-0.149657	0.69347	-0.395564	1.19879	-0.895916	0.380022	-0.0687483	0.401523	0.142276	0.946583	0.33366	1.27742	0.154932	0.721072	0.47113	0.620921	0.401018	0.978057	0.703027	1.09127	-0.759888	0.872553	0.607966	0.63053	0.364203
YY1	Diamond	0.492237	1.99178	27	119.519	0.000577372	0.475472	0.404663	-0.0508965	0.341035	-0.0676504	0.321311	-0.000262508	0.328551	0.0485473	0.358415	0.0713238	0.378726	0.0239594	0.253057	-0.000426806	0.239095	0.0363392	0.320294	0.120164	0.293925	-0.038458	0.278489	0.0425897	0.405848	0.177148	0.385397	-0.169151	0.514062	0.01538	1.09354	0.183831	0.38785	0.14284	0.241769	0.0432048	0.408772	0.136468	0.328352	0.044809	0.358834	0.104687	0.353198	-0.133555
ZBTB1	Connector	-0.534421	1.94954	9	110.667	9.94542e-05	0.42	0.495413	0.172647	0.816847	0.476572	0.612734	0.22891	0.555422	0.280419	0.305402	0.00934556	0.470464	0.061104	0.863902	0.523989	0.602553	0.298897	0.313596	0.0211883	0.503601	0.179124	0.611663	0.250639	0.33437	0.0296617	0.595715	-0.319694	1.00248	-0.520073	1.95392	-0.869948	0.43561	-0.140935	0.930341	-0.628027	0.66433	-0.333235	0.769181	-0.436264	0.339458	-0.066899	0.760915	-0.458041
ZBTB7A	TF	2.40448	4.03754	16	96.25	0.000109212	0.440816	0.470828	-0.0913957	0.733078	-0.484468	0.38518	0.0245079	0.40941	0.0608227	0.469717	0.207179	0.785781	-0.49569	0.586745	-0.344933	0.358988	-0.131903	0.299827	-0.0717702	0.327153	0.0480673	0.609822	0.290835	0.319065	-0.0277675	0.227599	0.0569345	0.620892	-0.102673	0.827077	-0.000122037	0.53344	0.284197	0.350308	0.163308	0.627518	0.368522	0.740315	0.460768	0.361983	0.134556	0.357245	0.140715
ZEB2	Target_DEG	3.01775	4.21645	20	110.45	0.000273485	0.454874	1.55521	1.20153	1.29367	-1.04716	1.25733	0.961938	1.15073	0.849951	0.415357	-0.0945857	0.430387	0.144936	0.559103	-0.294904	0.662079	0.458121	1.31419	1.12571	0.846569	0.554416	0.875482	0.569185	0.944918	0.72032	1.16517	0.954088	3.72165	3.26633	4.55389	3.48381	1.1887	0.919618	0.490431	0.274595	1.36904	1.1613	1.49288	1.28345	0.98863	0.770269	0.768272	-0.569185
ZFP36	Target_DEG	3.19852	4.49875	12	127.583	0.00012944	0.453509	3.09273	2.68908	1.14466	-0.882184	0.802522	0.507806	1.39154	1.05946	0.548684	-0.282694	0.365879	-0.0723151	0.250678	-0.0511673	1.10049	0.902914	0.534835	-0.31859	1.13128	0.878922	0.863662	0.599699	1.18939	0.947563	0.452656	0.278746	3.97259	3.39666	4.77051	3.75045	0.93275	0.742583	0.418669	0.246028	1.24107	1.02582	2.15916	1.89373	0.710425	0.504322	0.2539	0.0609432
ZGRF1	Not_Target_DEG	-3.39704	5.59139	2	134	0	0.36259	0.712889	-0.208341	0.543103	0.368819	0.874244	0.374321	0.883745	-0.344723	0.692901	-0.444692	0.333532	-0.0190221	0.11816	-0.0264798	0.260187	0.00609885	0.157109	0.0699611	0.618949	-0.37019	0.763148	-0.389337	0.632084	-0.387067	0.623524	-0.453025	1.465	-0.901649	1.90519	-0.368369	0.470444	-0.388595	0.529626	-0.487571	0.396078	-0.30272	0.811316	-0.593884	0.285483	-0.246848	0.526382	-0.438297
ZKSCAN1	TF	-1.14213	2.02814	5	165.4	1.64365e-05	0.42736	0.183849	0.00145183	0.853486	0.520123	0.504283	0.429422	0.668286	0.345864	0.870871	0.473852	0.739681	0.36596	0.794261	0.569127	0.545807	0.360107	1.00859	0.440845	0.773585	0.43944	0.471467	-0.138414	0.115375	-0.0104869	0.489193	-0.225659	1.43346	-1.0564	2.69592	-1.87824	0.485807	-0.293912	0.424522	-0.228671	0.623405	-0.269224	0.587473	-0.477318	1.01398	-0.537677	1.04008	-0.782912
ZMIZ1	Target_DEG	3.31017	4.51513	7	191.714	2.0775e-05	0.448931	0.803598	0.511263	0.46957	-0.239091	0.558657	0.360193	0.565144	0.255298	0.816864	0.457935	0.700176	-0.392878	0.479496	-0.208212	0.203923	0.00587451	0.317632	0.108221	0.341176	0.0888955	0.249202	-0.000364593	0.483451	-0.271175	0.574463	0.446432	1.27093	0.900764	2.14647	1.224	0.638755	0.432244	0.481537	0.339406	0.535615	0.373921	0.765388	0.526192	0.292468	0.0404493	0.245256	0.0359255
ZNF263	TF	-1.40256	2.76172	7	15.5714	7.42082e-05	0.330709	0.549727	-0.177775	0.428293	0.0994523	0.586601	0.184073	0.536653	-0.190527	0.473891	0.203223	0.86864	-0.51435	0.399218	0.0770148	0.270249	-0.0218767	0.643152	0.337218	0.388782	0.116737	0.374981	0.0734196	0.432175	-0.150584	0.546151	-0.334909	1.13643	-0.532357	1.85636	-0.93789	0.312623	-0.071957	0.264995	0.0109907	0.334081	-0.0183294	0.818296	-0.513648	0.328551	-0.0628881	0.266265	-0.0542565
ZNF420	Not_Target_DEG	-3.85894	5.34035	6	190.833	1.37256e-05	0.445492	1.08699	-0.475696	0.733435	0.342451	1.11369	-0.673382	0.807041	-0.282078	0.736206	-0.385067	0.506509	-0.12687	0.842873	0.483045	0.302394	-0.000366643	0.781925	0.445908	0.442504	-0.00290603	0.588864	-0.13713	0.737116	-0.364272	0.621149	-0.299673	1.31449	-0.651225	2.26621	-0.97193	0.814358	-0.424561	0.815681	-0.564796	0.773756	-0.43006	1.15982	-0.670399	0.72488	-0.383	0.814581	-0.45053
ZNF639	TF	-1.72112	3.17358	3	161.333	5.74297e-06	0.398945	0.641779	-0.398849	0.518141	0.318585	0.270341	-0.103586	0.576978	-0.404063	0.376767	0.0559057	0.5907	-0.281534	0.300722	0.156571	0.296657	0.199422	0.321866	0.0795631	0.521295	-0.356619	0.16092	-0.0316005	0.0919646	0.00479724	0.268891	-0.0622707	1.14383	-0.789204	2.46874	-1.70022	0.780669	-0.460627	0.253983	-0.0657	0.384563	-0.0972814	0.887034	-0.594133	0.332909	0.156244	0.503132	-0.302865
ZNF692	Not_Target_DEG	2.93206	5.6621	1	25	0	0.316716	0.72056	0.297043	0.498857	0.294815	0.361758	0.317402	0.478057	0.193961	0.607035	0.187299	0.137345	-0.0887153	0.386791	0.0820081	0.102995	-0.0714628	0.534422	0.179379	0.382587	0.236485	0.247653	0.103657	0.168922	0.0296024	0.237676	0.160535	0.624341	0.240879	1.40294	0.286786	0.427175	0.301065	0.322168	0.0933166	0.0995525	-0.0347626	0.980742	0.429251	0.222844	-0.16914	0.426785	0.161418
[truncated: 10 more columns]

## Sheet: Column Definitions
Genes	Class	T-Score	NS-Score	Degree	Adjusted_Degree	Betweenness	Closeness	x_NS-Score	x_Fold-Change
Gene symbol	Description of why the gene was included in the network	Limma derived t-score	Network adjusted expression score	Degree of genes in the PPI network	Adjusted degree value	Betweenness centrality	Closeness centrality	Sample specific NS-score	Sample specific log2 fold change
	Target_DEG = Top 300 gene according to NS-score regulated by one or more of the top 50 TFs
	Non_Target_DEG = Top 150 according to NS-score but were not regulated by any of the top 50 TFs
	TF = Top 50 TF
	SA = Gene listed in the Host Pathogen Interaction DB as interacting with S. aureus virulence factor
	Connector = Gene added to in order to connect unconnected genes
	Diamond = Gene added from after applying the DIseAse MOdule Detection algorithim
	Verification = Gene previously reported to be dysregulated in AAV patients
