# Supplementary material for: Using a Network-Based Analysis Approach to Investigate the Involvement of S. aureus in the Pathogenesis of Granulomatosis with Polyangiitis
Source: Int J Mol Sci. 2023 Jan 17;24(3):1822. doi: 10.3390/ijms24031822 (PMC9915048; doi:10.3390/ijms24031822)
Supplement: Supplementary file 1 [file ijms-24-01822-s001.zip › Supplementary Table S2.xlsx]

## Sheet: PR3_TF_NES_scores
TF	TF_NES_Score
AHR	3.33226
AR	-1.06598
ARID2	-1.61195
ARID3A	5.46036
ARNT	0.174717
ARNTL	0.0176059
ASCL1	3.31033
ATF1	1.25872
ATF2	4.56314
ATF3	-2.99103
ATF4	4.24545
ATF6	0.207416
ATF7	-0.59951
BACH1	1.63216
BACH2	3.01412
BATF	6.16091
BCL11A	3.14709
BCL6	-5.98024
BHLHE22	-4.64662
BHLHE40	-5.7262
CDX2	1.7397
CEBPA	6.8396
CEBPB	6.39374
CEBPD	3.1271
CEBPG	0.109979
CLOCK	1.98794
CREB1	1.90424
CREB3	0.626914
CREB3L1	1.58527
CREM	3.19793
CTCF	0.208169
CTCFL	5.40658
CUX1	1.9477
DUX4	-3.1396
E2F1	-0.767615
E2F2	0.605821
E2F3	2.16341
E2F4	-4.34304
E2F5	1.22382
E2F6	-2.89222
E2F7	0.100565
EBF1	3.5026
EGR1	4.07284
EHF	0.944653
ELF1	4.28345
ELF3	1.10522
ELF5	-2.03015
ELK1	3.24571
ELK4	1.23563
EOMES	1.11826
EPAS1	3.22291
ERG	3.0012
ESR1	3.89806
ESR2	2.83006
ESRRA	0.343564
ETS1	6.99621
ETS2	4.8723
ETV1	0.0724469
ETV4	5.72161
FLI1	2.27394
FOS	5.48502
FOSL1	1.94671
FOSL2	2.47254
FOXA1	0.885925
FOXA2	1.40491
FOXJ2	-2.36302
FOXK2	1.43484
FOXL2	5.71943
FOXM1	2.77128
FOXO1	2.26511
FOXO3	1.67072
FOXO4	1.46772
FOXP1	1.32985
FOXP2	-0.438127
GABPA	-0.901694
GATA1	2.31443
GATA2	2.1871
GATA3	1.63436
GATA4	1.03197
GATA6	0.308824
GFI1B	0.615732
GLI2	0.166436
GRHL2	2.01938
HBP1	0.999001
HHEX	-0.342719
HIF1A	4.54555
HINFP	1.23446
HMBOX1	0.276225
HNF1A	0.12404
HNF1B	-1.52068
HNF4A	1.33036
HNF4G	2.50113
HOXA9	0.126834
HOXB13	-1.95756
HSF1	0.881033
IKZF1	5.86743
IRF1	2.10652
IRF2	2.12379
IRF3	2.41827
IRF4	2.78704
IRF9	2.61562
JUN	7.27149
JUNB	3.74864
JUND	2.97462
KDM5B	2.08287
KLF1	4.43295
KLF13	-2.38653
KLF3	-2.65332
KLF4	0.416314
KLF5	4.39377
KLF6	4.63867
KLF9	4.90251
KMT2A	2.29963
LEF1	1.1079
LHX2	-1.4132
LYL1	9.5862
MAF	4.24081
MAFB	2.68653
MAFF	0.904765
MAFG	0.515436
MAFK	-0.26771
MAX	3.74809
MAZ	5.6576
MBD1	-1.44543
MBD2	2.09429
MEF2A	0.71122
MEF2B	1.12319
MEF2C	0.880645
MEIS1	-1.2581
MEIS2	-1.63738
MITF	0.671976
MNT	-5.41876
MXI1	-2.92417
MYB	1.57592
MYBL2	-0.83297
MYC	-1.28678
MYCN	-0.266022
MYOD1	2.90648
NANOG	-0.769021
NCOA1	-1.58291
NCOA2	-2.1432
NCOA3	-0.422767
NEUROD1	4.4229
NFATC1	3.09297
NFATC2	1.24651
NFE2	4.74143
NFE2L1	-1.35802
NFE2L2	-0.0942704
NFIC	0.970722
NFKB1	9.13486
NFKB2	-2.36762
NFYA	0.176506
NFYB	-1.61307
NR1H2	2.54738
NR1H3	1.05945
NR2C2	-4.91652
NR2F1	5.24499
NR2F2	0.518167
NR2F6	-1.72581
NR3C1	0.798447
NR4A1	0.759469
NR5A1	0.366026
NR5A2	1.3809
NRF1	0.250763
ONECUT1	-3.61745
OTX2	-0.204365
PAX5	4.1947
PAX6	2.99677
PAX8	0.728019
PBX2	2.96665
PBX3	-0.825554
PDX1	0.114179
PGR	0.355123
PKNOX1	-0.319085
POU2F1	3.14835
POU2F2	4.17621
POU4F2	0.149067
POU5F1	0.188171
PPARA	1.28244
PPARG	0.29875
PRDM1	-0.0318306
PRDM14	6.58835
PROX1	0.439669
RARA	5.57367
RBPJ	3.47249
REL	3.5781
RELA	7.74171
RELB	1.96843
REST	-1.49911
RFX1	-0.676614
RFX2	-1.64085
RFX5	1.00173
RUNX1	3.31929
RUNX2	1.7717
RUNX3	-0.786996
RXRA	-0.786566
SIX2	0.692923
SIX5	1.9454
SMAD1	3.02771
SMAD3	5.22694
SMAD4	4.41981
SMAD5	-1.76979
SNAI2	-4.84342
SNAPC4	-0.35727
SOX10	1.92049
SOX11	-0.983997
SOX13	1.31811
SOX2	-0.00833345
SOX6	-1.69701
SOX9	2.04278
SP1	7.50836
SP2	-0.0277091
SP3	5.06475
SP4	-0.846354
SPI1	11.1116
SPIB	3.06626
SREBF1	-1.81843
SREBF2	-1.85367
SRF	3.83421
STAT1	2.35245
STAT2	3.01494
STAT3	7.06183
STAT4	2.14315
STAT5A	1.69914
STAT5B	1.84319
STAT6	2.08316
TAL1	2.321
TBP	2.38101
TBX21	4.78027
TCF12	-0.0485855
TCF3	1.5838
TCF4	-0.657018
TCF7	2.4237
TCF7L2	1.5078
TEAD1	-2.04363
TEAD2	3.80894
TEAD4	3.47781
TFAP2A	2.80224
TFAP2C	1.13769
TFAP4	3.41346
TFDP1	-1.06687
TGIF2	-0.471997
THAP1	4.42596
THAP11	4.62002
TP53	4.28626
TP63	1.26669
TP73	0.769344
TWIST1	1.84707
USF1	2.79509
USF2	3.50775
VDR	1.26597
WT1	1.99347
XBP1	0.381177
YY1	-0.984232
ZBED1	0.300697
ZBTB11	-1.53645
ZBTB33	-3.3405
ZBTB7A	-7.37753
ZEB1	-0.442219
ZEB2	-2.61861
ZFX	-0.467868
ZKSCAN1	4.28403
ZNF143	2.01436
ZNF217	2.59342
ZNF24	-1.70308
ZNF263	-10.3122
ZNF274	2.78905
ZNF384	1.17905
ZNF592	1.07195
ZNF639	4.39225
ZNF740	2.7464
